# Supplementary material for: Choline supplementation protects against sepsis-induced lung injury, potentially through suppression of Prtn3-associated monocyte activation
Source: Front Pharmacol. 2026 Jun 18;17:1839871. doi: 10.3389/fphar.2026.1839871 (PMC13322800; doi:10.3389/fphar.2026.1839871)
Supplement: Supplementary file 1 [file Supplementaryfile1.xlsx]

## Sheet: Table S1
Table S1 The list of reversed genes
Saa3
Saa2
Slc39a14
Serpina3f
Serpina3n
Gda
Timp1
Lcn2
Fcgr2b
Saa1
Gm27252
Lrg1
Mt1
Irak3
Zc3h12a
Cxcl1
Gm10156
Itgam
Ambp
Tnip1
Ctps
Rtn4rl2
Sod2
Gm33148
Il1rn
Slc7a5
Gadd45g
Ikbke
Pla2g7
Ampd3
Mcoln2
S100a9
Relt
Fpr2
Pla1a
Tgfbi
S100a8
Lrrc25
Nfkbia
Tsku
Kcnip3
Retnlg
Slc7a8
Il1b
Ms4a4a
Slc11a1
AA467197
Trem1
ENSMUSG00000121069
Ms4a3
Tnfaip3
Siglece
Rasl10b
Socs3
Hmox1
Tnfaip2
Alpl
Lilrb4b
Arid5a
Pim1
Il1r2
Gm20186
Junb
Ddit4
Ptx3
Pappa
Dusp2
Mir22hg
Il36g
ENSMUSG00000120996
Sphk1
Mt2
A730049H05Rik
Gm42462
Mxd1
Gm11738
Rbm3-ps
Plat
Gpr35
Prtn3
B230303A05Rik
Nfkbiz
Sbno2
Adamts4
Gm33228
Fkbp5
Gm4240
Pim3
Clec4d
ENSMUSG00000120878
Gm31583
Gm48583
Steap4
Fgr
Mirt1
Fgf23
Mmp9
C5ar1
Gm32089
Pglyrp1
Ebi3
Fcer1g
Gm41442
Marcksl1
Gm26902
Gm15832
Map3k6
Pirb
Sema7a
ENSMUSG00000120992
Sema6b
Batf
Syt12
Trem3
Gm31718
Gm5970
Csrnp1
Smpdl3b
Spi1
Calca
E230013L22Rik
Dio2
Emilin2
Gm36551
Gm27167
Gm11827
Gm6377
P2ry2
Ttpa
Clca3a1
Apold1
Kcnt1
Gm44165
Slpi
Zfp36
Lilrb4a
Gm32126
Gm31814
Inhbb
Gpr3
A530013C23Rik
Maff
Gm41750
Gm11714
Kcne4
Gm45221
Gm12630
Fcrlb
Gm47567
Gm10599
Hrh2
Gm13302
Il6
Sh2d5
Slc15a3
Asb4
Gm16685
Dennd4a
H2-Q10
Ackr3
Gm48408
Gm19510
Fosl2
Gm12840
Gm55114
Fam205c
Orm2
Gm9710
Krt86
Gdf15
Gm4948
Tbr1
Gm49735
Gm12339
Ifi205
Gng3
Gm44009
Gm29371
Gm10654
Orm3
Gm37120
ENSMUSG00000121194
Orm1
Tnf
Gm13889
Gm16894
Tcp10b
Pak6
Slc2a6
Gm43181
Gm5300
Gm25652
Gm12589
ENSMUSG00000121227
Gm50008
Cldn2
F630028O10Rik
Stfa1
Spry4
Muc5b
Cxcl9
Gm15846
Gm19765
Kcnab1
Tex35
Gm18068
Or55b10
Tmem252
Gm15056
Gm29290
Gm45738
Gm12407
C530044C16Rik
Gbp11
Gm19345
Gm42533
Scrg1
ENSMUSG00000120851
Gm34322
A530064D06Rik
Nr4a1
Elane
Htr7
Treml4
Hamp
Gm40909
Asprv1
A930030B08Rik
Gm37660
B430306N03Rik
Iqcn
ENSMUSG00000120820
Gm14928
Gm20100
Gm41506
Ankrd2
D7Bwg0826e
E030022I16Rik
Gm49603
Gm42809
Il27
Slfn4
Gm7074
Trh
Gm29106
Gm4610
Gm45053
Gm11662
Gm15609
Gm7785
Gm33682
Gm48868
Gm4841
Ear6
ENSMUSG00000120804
Gm7019
Gm49874
Ptpn22
Gm49960
Gm17749
Gm5738
Gm45081
Reg3g
Or6e1
Gm16548
Gm43305
Gsdmcl2
Trim30b
Gm10851
Gm20658
Gm49744
Gm48936
ENSMUSG00000120475
Krt87
Gm18679
Gm42655
Gm43300
Nr1h5
Gm16133
Gm17083
Gm48620
Islr2
Gm54668
Cyp2t4
Gm8459
Gm15247
Gm10212
Art1
Gm48780
Gm47889
Gm38248
Pnpla1
Cxcl13
Art5
Defb1
Sprr2b
Tmem221
Ndnf
Pcdh12
Wscd1
Wnt2
Zfp454
Tmem200b
B530045E10Rik
Pcdhac2
Tmem200a
Arhgap20
Gm30437
Gfra2
Fam124b
Sh3rf2
Mycn
Ppp2r2c
Skida1
Mcc
Kank4
E030013I19Rik
Gap43
Thbs3
Tppp
Sema4f
Cttnbp2
Plxna4os1
Col6a3
Rbp1
Vgll3
Nat8f3
Flt3l
Fam181b
Smad9
Panct2
Adh1
Rflna
Slc17a2
S100a7a
Dclk3
Cutal
Efcc1
Adam7
Slc5a12
Adamts17
Nat8f7
Nxph3
Aard
Wnt7a
Art4
Meox2
Otc
Notumos
Gm13816
BC026513
Tekt5
Klf12
St8sia2
Gm44008
Zfp663
Lrrc17
Wnt3a
Syt3
Gm18190
ENSMUSG00000119987
Adra1a
Tinag
Gm49087
Gli2
Gask1a
Gdf10
Rspo4
Ar
Gm13883
Zmat4
Gjc2
Ttc30a2
AI197445
Art2b
ENSMUSG00000120309
Sfrp2
Nckap5
Cpb1
Atp13a4
Hdhd3
Pabpc4l
Gm17501
ENSMUSG00000120056
Or13p4
Sox7
ENSMUSG00000120082
Prdm16os
D430041D05Rik
Gm35405
Tmem255b
Clvs1
Senp8
Gucy1a2
Kctd21
Zfp133-ps
Pllp
D730045B01Rik
Gpr21
ENSMUSG00000121240
C2cd4a
Apol7c
Pnma8b
Gm46447
ENSMUSG00000120143
Rnf112
Phgr1
Hcar1
Syt15
ENSMUSG00000120493
Ido2
Hes2
Gm36638
Vpreb1
Kcna2
A930012L18Rik
Nkain1
Gm38403
Abca14
Gm30262
Eprn
Gm32699
ENSMUSG00000120554
Gm21451
Vstm2b
H3f4
Hspa1a
Gm15608
Gm44168
Zfp786
A530016L24Rik
ENSMUSG00000120876
Fat3
Gm43042
Insc
Gm19461
Tmprss5
Wfdc16
ENSMUSG00000120052
Hspa1b
Tlr11
Gm16485
Fabp1
Gm8495
ENSMUSG00000120403
Fgfr4
Hsd17b1
BC030343
Gm37267
Gm30948
Gpr37
Plekhd1os
Gm43464
Veph1
Gm26801
Gm47980
Klhl14
Platr22
Clstn3
Sertad4
Gm42870
A930027P06Rik
Shisa2
Gm27048
Tcte2
Map2k6
ENSMUSG00000120315
Lrrc38
Lrrc3b
Crabp1
8430426J06Rik
Scn2a
A530030E21Rik
Ascl1
Tbxa2r
Abcg3
Sost
Calcb

## Sheet: Table S2
Table S2 GO results of reversed genes
ONTOLOGY	ID	Description	GeneRatio	BgRatio	pvalue	p.adjust	qvalue	geneID	Count
BP	GO:0002237	response to molecule of bacterial origin	30/319	421/28891	7.41914e-16	2.64863428783794e-12	1.80949009138154e-12	Arid5a/C5ar1/Cxcl1/Cxcl13/Cxcl9/Elane/Fcgr2b/Fosl2/Il1b/Il36g/Il6/Irak3/Lilrb4a/Nfkbia/Nfkbiz/Nr4a1/Ptpn22/S100a8/S100a9/Sbno2/Slc11a1/Slpi/Spi1/Tbxa2r/Tnf/Tnfaip3/Tnip1/Trim30b/Zc3h12a/Zfp36	30
BP	GO:0032496	response to lipopolysaccharide	28/319	401/28891	1.18696e-14	2.11872182858457e-11	1.44746527401753e-11	Arid5a/Cxcl1/Cxcl13/Cxcl9/Elane/Fosl2/Il1b/Il36g/Il6/Irak3/Lilrb4a/Nfkbia/Nfkbiz/Nr4a1/Ptpn22/S100a8/S100a9/Sbno2/Slc11a1/Slpi/Spi1/Tbxa2r/Tnf/Tnfaip3/Tnip1/Trim30b/Zc3h12a/Zfp36	28
BP	GO:0006953	acute-phase response	11/319	44/28891	1.38825e-12	1.65202340648533e-09	1.12862692992084e-09	Il1b/Il1rn/Il6/Orm1/Orm2/Reg3g/Saa1/Saa2/Saa3/Serpina3n/Tnf	11
BP	GO:0006935	chemotaxis	27/319	462/28891	2.44023e-12	1.75033366771452e-09	1.19579039012076e-09	Ackr3/C5ar1/Cxcl1/Cxcl13/Cxcl9/Ear6/Fcer1g/Fpr2/Gm12407/Gpr35/Il1b/Itgam/Mmp9/Nr4a1/Pla2g7/Retnlg/S100a8/S100a9/Saa3/Sema4f/Sema6b/Sema7a/Spi1/Tbr1/Trem1/Trem3/Wnt3a	27
BP	GO:0042330	taxis	27/319	464/28891	2.6976e-12	1.75033366771452e-09	1.19579039012076e-09	Ackr3/C5ar1/Cxcl1/Cxcl13/Cxcl9/Ear6/Fcer1g/Fpr2/Gm12407/Gpr35/Il1b/Itgam/Mmp9/Nr4a1/Pla2g7/Retnlg/S100a8/S100a9/Saa3/Sema4f/Sema6b/Sema7a/Spi1/Tbr1/Trem1/Trem3/Wnt3a	27
BP	GO:0042742	defense response to bacterium	26/319	430/28891	2.94174e-12	1.75033366771452e-09	1.19579039012076e-09	Adamts4/C5ar1/Clec4d/Cxcl13/Defb1/Ear6/Elane/Emilin2/Fcer1g/Fgr/Fpr2/Gbp11/H2-Q10/Hamp/Il1b/Lcn2/Muc5b/Nfkbiz/Pglyrp1/Reg3g/Slc11a1/Slpi/Tnf/Trem1/Trem3/Wfdc16	26
BP	GO:0002526	acute inflammatory response	16/319	139/28891	3.7326e-12	1.90362477371108e-09	1.30051558327837e-09	C2cd4a/Elane/Fcer1g/Fcgr2b/H2-Q10/Il1b/Il1rn/Il6/Orm1/Orm2/Reg3g/Saa1/Saa2/Saa3/Serpina3n/Tnf	16
MF	GO:0005125	cytokine activity	20/326	236/28407	4.83007e-12	2.36673392939955e-09	1.93202769746902e-09	Cxcl1/Cxcl13/Cxcl9/Ebi3/Flt3l/Gdf10/Gdf15/Gm12407/Il1b/Il1rn/Il27/Il36g/Il6/Inhbb/Pglyrp1/Timp1/Tnf/Wnt2/Wnt3a/Wnt7a	20
BP	GO:0050727	regulation of inflammatory response	25/319	411/28891	6.87896e-12	3.06973754090054e-09	2.09717879471224e-09	C2cd4a/Fcer1g/Fcgr2b/Fpr2/H2-Q10/Hamp/Il1b/Il6/Nfkbia/Nfkbiz/Nr1h5/Pglyrp1/Reg3g/S100a8/S100a9/Sbno2/Sema7a/Siglece/Smpdl3b/Socs3/Sphk1/Tnf/Tnfaip3/Tnip1/Zfp36	25
BP	GO:0097529	myeloid leukocyte migration	20/319	253/28891	8.64352e-12	3.42859821387087e-09	2.34234470338753e-09	C5ar1/Cxcl1/Cxcl13/Cxcl9/Fcer1g/Fpr2/Gm12407/Gpr35/Il1b/Itgam/Mcoln2/Mmp9/Pla2g7/Prtn3/Retnlg/S100a8/S100a9/Spi1/Trem1/Trem3	20
BP	GO:0071222	cellular response to lipopolysaccharide	21/319	312/28891	5.38478e-11	1.7476046368001e-08	1.19392597477984e-08	Arid5a/Cxcl1/Cxcl13/Cxcl9/Il1b/Il36g/Il6/Irak3/Lilrb4a/Nfkbia/Nfkbiz/Ptpn22/Sbno2/Spi1/Tbxa2r/Tnf/Tnfaip3/Tnip1/Trim30b/Zc3h12a/Zfp36	21
BP	GO:0071216	cellular response to biotic stimulus	22/319	349/28891	6.58942e-11	1.96035221266308e-08	1.3392705518916e-08	Arid5a/Cxcl1/Cxcl13/Cxcl9/Fcgr2b/Il1b/Il36g/Il6/Irak3/Lilrb4a/Nfkbia/Nfkbiz/Ptpn22/Sbno2/Spi1/Tbxa2r/Tnf/Tnfaip3/Tnip1/Trim30b/Zc3h12a/Zfp36	22
BP	GO:0050900	leukocyte migration	23/319	398/28891	1.3537e-10	3.71746413323005e-08	2.53969169886305e-08	C5ar1/Cxcl1/Cxcl13/Cxcl9/Elane/Fcer1g/Fpr2/Gm12407/Gpr35/Il1b/Itgam/Mcoln2/Mmp9/Pla2g7/Prtn3/Ptpn22/Retnlg/S100a8/S100a9/Spi1/Tnf/Trem1/Trem3	23
BP	GO:0060326	cell chemotaxis	21/319	331/28891	1.60657e-10	4.09676121324554e-08	2.79881932215537e-08	Ackr3/C5ar1/Cxcl1/Cxcl13/Cxcl9/Fcer1g/Fpr2/Gm12407/Gpr35/Il1b/Itgam/Mmp9/Nr4a1/Pla2g7/Retnlg/S100a8/S100a9/Saa3/Spi1/Trem1/Trem3	21
BP	GO:0030595	leukocyte chemotaxis	18/319	240/28891	2.29589e-10	5.46421350928957e-08	3.73303337786346e-08	C5ar1/Cxcl1/Cxcl13/Cxcl9/Fcer1g/Fpr2/Gm12407/Gpr35/Il1b/Itgam/Mmp9/Pla2g7/Retnlg/S100a8/S100a9/Spi1/Trem1/Trem3	18
BP	GO:1990266	neutrophil migration	14/319	138/28891	4.64243e-10	1.03584113819814e-07	7.07664430843311e-08	C5ar1/Cxcl1/Cxcl13/Cxcl9/Fcer1g/Gm12407/Il1b/Itgam/Mcoln2/Prtn3/S100a8/S100a9/Trem1/Trem3	14
BP	GO:0002274	myeloid leukocyte activation	18/319	280/28891	2.72236e-09	5.39935724700362e-07	3.68872497163715e-07	Batf/C5ar1/Clec4d/Fcer1g/Fgr/Flt3l/Hamp/Hmox1/Itgam/Lilrb4a/Lilrb4b/Muc5b/Pirb/Sbno2/Slc11a1/Sphk1/Spi1/Tnf	18
BP	GO:0030593	neutrophil chemotaxis	12/319	110/28891	3.57674e-09	6.72050301865209e-07	4.59130340386758e-07	C5ar1/Cxcl1/Cxcl13/Cxcl9/Fcer1g/Gm12407/Il1b/Itgam/S100a8/S100a9/Trem1/Trem3	12
BP	GO:0097530	granulocyte migration	14/319	167/28891	5.68697e-09	1.01512410244425e-06	6.935109967163e-07	C5ar1/Cxcl1/Cxcl13/Cxcl9/Fcer1g/Gm12407/Il1b/Itgam/Mcoln2/Prtn3/S100a8/S100a9/Trem1/Trem3	14
BP	GO:0032609	type II interferon production	13/319	141/28891	6.33721e-09	1.07732563824833e-06	7.36005750795039e-07	Arid5a/Gadd45g/Il1b/Il27/Lilrb4a/Lilrb4b/Nfkbiz/Pglyrp1/Ptpn22/Slc11a1/Slc7a5/Tnf/Zc3h12a	13
BP	GO:0019221	cytokine-mediated signaling pathway	22/319	450/28891	7.5644e-09	1.22749511309247e-06	8.38598312556468e-07	Ackr3/Cxcl1/Cxcl13/Cxcl9/Ebi3/Fcer1g/Gpr35/Ikbke/Il1b/Il1r2/Il1rn/Il36g/Il6/Irak3/Lilrb4a/Lilrb4b/Nfkbia/Nfkbiz/Pirb/Sphk1/Spi1/Tnf	22
BP	GO:0032602	chemokine production	12/319	126/28891	1.69179e-08	2.32295855231919e-06	1.58699541964428e-06	Elane/Fosl2/Il1b/Il6/Lilrb4a/Lilrb4b/Mcoln2/Nfkbiz/P2ry2/Tnf/Trem1/Trem3	12
BP	GO:0002697	regulation of immune effector process	22/319	473/28891	1.84931e-08	2.44519734282358e-06	1.67050633740888e-06	Arid5a/Cxcl1/Fcer1g/Fcgr2b/Fgr/H2-Q10/Hmox1/Il1b/Il27/Il6/Irak3/Itgam/Lilrb4a/Lilrb4b/Nfkbiz/Pglyrp1/Ptpn22/Sema7a/Spi1/Tnf/Tnfaip3/Zc3h12a	22
BP	GO:0071621	granulocyte chemotaxis	12/319	135/28891	3.67814e-08	4.68962422036387e-06	3.20385060256025e-06	C5ar1/Cxcl1/Cxcl13/Cxcl9/Fcer1g/Gm12407/Il1b/Itgam/S100a8/S100a9/Trem1/Trem3	12
MF	GO:0140375	immune receptor activity	12/326	138/28407	7.14043e-08	1.74940462206897e-05	1.42808540577059e-05	Ackr3/C5ar1/Ebi3/Fcer1g/Fcgr2b/Fpr2/Gfra2/Gpr35/Il1r2/Lilrb4a/Lilrb4b/Pirb	12
BP	GO:0050764	regulation of phagocytosis	11/319	127/28891	1.78595e-07	1.79880999051073e-05	1.22890837329009e-05	Fcer1g/Fcgr2b/Fgr/Fpr2/Il1b/Prtn3/Ptx3/Siglece/Slc11a1/Sphk1/Tnf	11
BP	GO:0038066	p38MAPK cascade	8/319	56/28891	1.81393e-07	1.79880999051073e-05	1.22890837329009e-05	Gadd45g/Il1b/Map2k6/Ptpn22/Sphk1/Spi1/Zc3h12a/Zfp36	8
BP	GO:0097398	cellular response to interleukin-17	6/319	24/28891	1.96808e-07	1.8989355622177e-05	1.29731201464202e-05	Cxcl1/Ikbke/Il1b/Il6/Nfkbiz/Socs3	6
BP	GO:0070498	interleukin-1-mediated signaling pathway	6/319	26/28891	3.30441e-07	3.10440421300364e-05	2.12086232095811e-05	Il1b/Il1r2/Il1rn/Il6/Irak3/Nfkbia	6
BP	GO:0045088	regulation of innate immune response	20/319	474/28891	3.93413e-07	3.57670912428882e-05	2.44353089812095e-05	Fgr/Fpr2/H2-Q10/Ifi205/Ikbke/Irak3/Nfkbia/Nfkbiz/Ptpn22/Reg3g/Slc15a3/Smpdl3b/Spi1/Tlr11/Tnf/Tnfaip3/Tnip1/Trem3/Treml4/Trim30b	20
BP	GO:0097396	response to interleukin-17	6/319	27/28891	4.2092e-07	3.57670912428882e-05	2.44353089812095e-05	Cxcl1/Ikbke/Il1b/Il6/Nfkbiz/Socs3	6
BP	GO:0032675	regulation of interleukin-6 production	12/319	173/28891	5.56333e-07	4.4135732996005e-05	3.01525853904596e-05	Arid5a/Fcer1g/Il1b/Il36g/Il6/Irak3/Lilrb4a/Lilrb4b/Ptpn22/Tnf/Tnfaip3/Zc3h12a	12
BP	GO:0006909	phagocytosis	14/319	242/28891	5.82829e-07	4.52326032658431e-05	3.09019436140229e-05	Elane/Fcer1g/Fcgr2b/Fgr/Fpr2/Il1b/Itgam/Prtn3/Ptx3/Siglece/Slc11a1/Sphk1/Tnf/Treml4	14
BP	GO:0051403	stress-activated MAPK cascade	14/319	248/28891	7.8136e-07	5.93501235100641e-05	4.05467304062564e-05	Fcgr2b/Gadd45g/Gm12407/Il1b/Map2k6/Ptpn22/Sfrp2/Sh3rf2/Sphk1/Spi1/Tnf/Wnt7a/Zc3h12a/Zfp36	14
BP	GO:0042060	wound healing	17/319	370/28891	9.33562e-07	6.8167141491748e-05	4.65703278302757e-05	Emilin2/Fcer1g/Hmox1/Il6/Lilrb4a/Lrg1/Ndnf/Plat/Reg3g/S100a9/Slc11a1/Tbxa2r/Timp1/Tnf/Tsku/Wnt3a/Wnt7a	17
BP	GO:0002819	regulation of adaptive immune response	14/319	252/28891	9.45427e-07	6.8167141491748e-05	4.65703278302757e-05	Arid5a/Fcer1g/Fcgr2b/H2-Q10/Il1b/Il27/Il6/Lilrb4a/Lilrb4b/Nfkbiz/Slc11a1/Tnf/Tnfaip3/Zc3h12a	14
BP	GO:0032635	interleukin-6 production	12/319	182/28891	9.54722e-07	6.8167141491748e-05	4.65703278302757e-05	Arid5a/Fcer1g/Il1b/Il36g/Il6/Irak3/Lilrb4a/Lilrb4b/Ptpn22/Tnf/Tnfaip3/Zc3h12a	12
BP	GO:0002369	T cell cytokine production	7/319	49/28891	1.0813e-06	7.56909242385648e-05	5.1710414701682e-05	Arid5a/Fosl2/Il1b/Il6/Lilrb4a/Lilrb4b/Slc11a1	7
BP	GO:0051384	response to glucocorticoid	9/319	96/28891	1.21759e-06	8.25753126615563e-05	5.64136810959239e-05	Alpl/Ddit4/Fosl2/Htr7/Il1rn/Il6/Pappa/Tnf/Zfp36	9
BP	GO:0019730	antimicrobial humoral response	13/319	221/28891	1.22591e-06	8.25753126615563e-05	5.64136810959239e-05	Cxcl1/Cxcl13/Cxcl9/Defb1/Elane/Gm12407/H2-Q10/Hamp/Pglyrp1/Reg3g/S100a9/Slpi/Wfdc16	13
BP	GO:0006959	humoral immune response	16/319	337/28891	1.27745e-06	8.4453400727679e-05	5.76967505487343e-05	Cxcl1/Cxcl13/Cxcl9/Defb1/Elane/Fcgr2b/Gm12407/H2-Q10/Hamp/Il1b/Pglyrp1/Reg3g/S100a9/Slpi/Tnf/Wfdc16	16
BP	GO:0090594	inflammatory response to wounding	6/319	33/28891	1.48951e-06	9.32906622993332e-05	6.3734177958884e-05	Hmox1/Il6/Nfkbiz/Reg3g/Timp1/Tnf	6
BP	GO:0032623	interleukin-2 production	8/319	76/28891	1.98863e-06	0.000120329059129667	8.22062302826003e-05	Fcer1g/Fosl2/Il1b/Lilrb4a/Lilrb4b/Slc11a1/Tnfaip3/Zfp36	8
BP	GO:0045444	fat cell differentiation	14/319	270/28891	2.13244e-06	0.000124800045797671	8.52607124025371e-05	Dio2/Fosl2/Gdf10/Inhbb/Lrg1/Nr4a1/Pim1/Sfrp2/Sod2/Steap4/Tnf/Wnt3a/Zc3h12a/Zfp36	14
BP	GO:0001503	ossification	19/319	484/28891	2.23445e-06	0.000128660970910695	8.78984135633436e-05	Alpl/Calca/Fgf23/Fgr/Fosl2/Gdf10/Gli2/Il6/Junb/Lrrc17/Map2k6/P2ry2/Rflna/Sbno2/Sfrp2/Sost/Thbs3/Tnf/Wnt3a	19
BP	GO:0002573	myeloid leukocyte differentiation	14/319	272/28891	2.32435e-06	0.000131713044194751	8.99835245169508e-05	Batf/Fcer1g/Fosl2/Itgam/Junb/Lilrb4a/Lilrb4b/Lrrc17/Pirb/Prtn3/Rbp1/Sbno2/Spi1/Tnf	14
BP	GO:0009636	response to toxic substance	10/319	136/28891	2.91443e-06	0.000157644126944768	0.000107699083629965	Abcg3/Ambp/Gjc2/Lcn2/Mt1/Mt2/Pim1/Slc11a1/Sod2/Ttpa	10
BP	GO:0071347	cellular response to interleukin-1	8/319	81/28891	3.234e-06	0.000168438079691846	0.00011507328044995	Il1b/Il1r2/Il1rn/Il6/Irak3/Nfkbia/Saa3/Zc3h12a	8
BP	GO:0002218	activation of innate immune response	14/319	281/28891	3.3925e-06	0.000173017331139933	0.00011820172674369	Ifi205/Irak3/Nfkbia/Nfkbiz/Ptpn22/Reg3g/Slc15a3/Smpdl3b/Tlr11/Tnf/Tnfaip3/Tnip1/Treml4/Trim30b	14
BP	GO:0050920	regulation of chemotaxis	13/319	243/28891	3.50523e-06	0.000173423523186224	0.00011847922843063	C5ar1/Cxcl13/Fpr2/Gm12407/Il1b/Pla2g7/Sema4f/Sema6b/Sema7a/Spi1/Tbr1/Trem1/Wnt3a	13
BP	GO:0010721	negative regulation of cell development	15/319	323/28891	3.59477e-06	0.000173423523186224	0.00011847922843063	Il1b/Lilrb4a/Lilrb4b/Lrrc17/Mycn/Pglyrp1/Pirb/Rflna/Sema4f/Sema6b/Sema7a/Ttpa/Wnt3a/Wnt7a/Zc3h12a	15
BP	GO:0031640	killing of cells of another organism	9/319	110/28891	3.81012e-06	0.000174386475280208	0.000119137096631061	Cxcl1/Cxcl13/Cxcl9/Elane/Gm12407/Hamp/Pglyrp1/Trem1/Trem3	9
BP	GO:0031960	response to corticosteroid	9/319	110/28891	3.81012e-06	0.000174386475280208	0.000119137096631061	Alpl/Ddit4/Fosl2/Htr7/Il1rn/Il6/Pappa/Tnf/Zfp36	9
BP	GO:0141061	disruption of cell in another organism	9/319	110/28891	3.81012e-06	0.000174386475280208	0.000119137096631061	Cxcl1/Cxcl13/Cxcl9/Elane/Gm12407/Hamp/Pglyrp1/Trem1/Trem3	9
BP	GO:0051048	negative regulation of secretion	12/319	210/28891	4.24984e-06	0.000182794230770707	0.000124881094706097	Fgf23/Hmox1/Hrh2/Htr7/Il1b/Il1rn/Il6/Inhbb/Pim3/Spi1/Tnf/Trh	12
BP	GO:1901652	response to peptide	18/319	464/28891	4.87424e-06	0.000207155359980878	0.000141524095260414	Fcgr2b/Fosl2/Fpr2/Gdf15/Gpr21/Il1b/Inhbb/Mmp9/Nfkbia/Nr4a1/Ptpn22/Reg3g/Serpina3f/Serpina3n/Slc39a14/Socs3/Tnf/Tnfaip3	18
BP	GO:0002446	neutrophil mediated immunity	6/319	41/28891	5.61419e-06	0.000235795852256854	0.000161090664802928	Cxcl1/Elane/Itgam/Spi1/Trem1/Trem3	6
BP	GO:1900744	regulation of p38MAPK cascade	6/319	42/28891	6.48941e-06	0.000263263731636403	0.000179856130385241	Gadd45g/Il1b/Ptpn22/Sphk1/Spi1/Zc3h12a	6
BP	GO:0009615	response to virus	16/319	389/28891	7.96835e-06	0.000312604482260518	0.000213564672091293	Cxcl9/Ddit4/Gli2/Gm12407/Ikbke/Il1b/Il27/Il6/Irak3/Lcn2/Ptpn22/Tnf/Tnfaip3/Treml4/Trim30b/Zc3h12a	16
MF	GO:0001664	G protein-coupled receptor binding	15/326	335/28407	8.83303e-06	0.00144272787056692	0.00117773703719749	Calca/Calcb/Cxcl1/Cxcl13/Cxcl9/Defb1/Gm12407/Hspa1a/Hspa1b/P2ry2/Saa1/Saa2/Wnt2/Wnt3a/Wnt7a	15
BP	GO:0032612	interleukin-1 production	9/319	122/28891	8.91603e-06	0.000342260532300433	0.000233825048898748	Il1b/Il1r2/Il6/Lilrb4a/Lilrb4b/Sphk1/Tnf/Tnfaip3/Zc3h12a	9
BP	GO:0051952	regulation of amine transport	9/319	123/28891	9.5278e-06	0.000361853791287206	0.000247210742860815	Il1b/Il1rn/Kcna2/Slc7a5/Syt12/Syt15/Syt3/Tnf/Trh	9
BP	GO:0002444	myeloid leukocyte mediated immunity	10/319	158/28891	1.1067e-05	0.00041155292904722	0.00028116412696518	Cxcl1/Elane/Fcer1g/Fgr/H2-Q10/Hmox1/Itgam/Spi1/Trem1/Trem3	10
BP	GO:0070555	response to interleukin-1	8/319	96/28891	1.15546e-05	0.00042091913613234	0.000287562918596088	Il1b/Il1r2/Il1rn/Il6/Irak3/Nfkbia/Saa3/Zc3h12a	8
BP	GO:0071276	cellular response to cadmium ion	5/319	28/28891	1.26887e-05	0.000444104308300345	0.000303402530541619	Hmox1/Mmp9/Mt1/Mt2/Slc11a1	5
BP	GO:0052548	regulation of endopeptidase activity	15/319	360/28891	1.31378e-05	0.000450980729593657	0.000308100353963882	Fabp1/Hspa1b/Il6/Mmp9/Nr4a1/S100a8/S100a9/Serpina3f/Serpina3n/Sfrp2/Sox7/Stfa1/Timp1/Tnf/Wnt3a	15
BP	GO:0098754	detoxification	7/319	71/28891	1.36033e-05	0.00046251169065909	0.000315978059046767	Abcg3/Ambp/Mt1/Mt2/Pim1/Slc11a1/Sod2	7
BP	GO:0045861	negative regulation of proteolysis	15/319	362/28891	1.40206e-05	0.000472202197178117	0.000322598405089694	Ambp/Fabp1/Hspa1b/Il1r2/Il6/Mmp9/Nr4a1/Plat/Serpina3f/Serpina3n/Sfrp2/Slpi/Stfa1/Timp1/Tnf	15
BP	GO:0034755	iron ion transmembrane transport	5/319	29/28891	1.5194e-05	0.000493115745949745	0.000336886092692189	Hamp/Lcn2/Slc11a1/Slc39a14/Steap4	5
BP	GO:1900745	positive regulation of p38MAPK cascade	5/319	29/28891	1.5194e-05	0.000493115745949745	0.000336886092692189	Gadd45g/Il1b/Sphk1/Spi1/Zc3h12a	5
BP	GO:0052547	regulation of peptidase activity	17/319	457/28891	1.5358e-05	0.000493946073583106	0.000337453354707963	Ambp/Fabp1/Hspa1b/Il6/Mmp9/Nr4a1/S100a8/S100a9/Serpina3f/Serpina3n/Sfrp2/Slpi/Sox7/Stfa1/Timp1/Tnf/Wnt3a	17
BP	GO:0071774	response to fibroblast growth factor	8/319	100/28891	1.56088e-05	0.000496618544392441	0.00033927912939917	Cxcl13/Fgf23/Fgfr4/Ndnf/Nr4a1/Shisa2/Spry4/Zfp36	8
BP	GO:0050777	negative regulation of immune response	12/319	239/28891	1.57193e-05	0.000496618544392441	0.00033927912939917	Fcgr2b/Fcrlb/H2-Q10/Hmox1/Irak3/Lilrb4a/Lilrb4b/Pglyrp1/Smpdl3b/Spi1/Tnfaip3/Zc3h12a	12
BP	GO:0002456	T cell mediated immunity	10/319	165/28891	1.61554e-05	0.000505919817988638	0.000345633559864271	Arid5a/Fosl2/H2-Q10/Il1b/Il6/Lilrb4a/Lilrb4b/Nfkbiz/Slc11a1/Treml4	10
BP	GO:0032611	interleukin-1 beta production	8/319	101/28891	1.67907e-05	0.000512333078976758	0.000350014962107961	Il1b/Il6/Lilrb4a/Lilrb4b/Sphk1/Tnf/Tnfaip3/Zc3h12a	8
BP	GO:0032890	regulation of organic acid transport	8/319	101/28891	1.67907e-05	0.000512333078976758	0.000350014962107961	Hrh2/Il1b/Il1rn/Map2k6/P2ry2/Slc7a5/Tnf/Trh	8
BP	GO:0015837	amine transport	9/319	133/28891	1.78955e-05	0.000533621413005365	0.000364558694953098	Il1b/Il1rn/Kcna2/Slc7a5/Syt12/Syt15/Syt3/Tnf/Trh	9
BP	GO:0034599	cellular response to oxidative stress	12/319	243/28891	1.85348e-05	0.000542371639286702	0.000370536661721153	Ambp/Ankrd2/Fabp1/Gpr37/Hmox1/Il6/Lcn2/Mmp9/Sod2/Sphk1/Tnfaip3/Zc3h12a	12
BP	GO:0031348	negative regulation of defense response	14/319	330/28891	2.08853e-05	0.000601294679677484	0.000410791618107838	Fcgr2b/Fpr2/H2-Q10/Hamp/Irak3/Nr1h5/Pglyrp1/Ptpn22/Reg3g/Siglece/Smpdl3b/Socs3/Tnfaip3/Zfp36	14
BP	GO:0001667	ameboidal-type cell migration	17/319	471/28891	2.25365e-05	0.000643642972849641	0.000439723062978806	Cxcl13/Hmox1/Lcn2/Lrg1/Mcc/Meox2/Mmp9/Nr4a1/S100a9/Sema4f/Sema6b/Sema7a/Tbxa2r/Timp1/Tnf/Wnt7a/Zc3h12a	17
BP	GO:0070661	leukocyte proliferation	16/319	425/28891	2.36343e-05	0.000669638413722586	0.000457482590179929	Ebi3/Fcgr2b/Flt3l/Fosl2/H2-Q10/Il1b/Il27/Il6/Itgam/Junb/Lilrb4a/Lilrb4b/Nfkbiz/Ptpn22/Slc11a1/Wnt3a	16
BP	GO:0030316	osteoclast differentiation	9/319	138/28891	2.40197e-05	0.000669923148581277	0.000457677114923432	Fcer1g/Fosl2/Junb/Lilrb4a/Lilrb4b/Lrrc17/Pirb/Sbno2/Tnf	9
BP	GO:0046632	alpha-beta T cell differentiation	9/319	138/28891	2.40197e-05	0.000669923148581277	0.000457677114923432	Batf/Fosl2/Gadd45g/Il27/Il6/Lilrb4a/Lilrb4b/Nfkbiz/Zc3h12a	9
BP	GO:0042088	T-helper 1 type immune response	6/319	53/28891	2.56482e-05	0.000709800059117053	0.000484920164226511	Arid5a/Gadd45g/Il1b/Il27/Nfkbiz/Slc11a1	6
BP	GO:0009913	epidermal cell differentiation	12/319	252/28891	2.65256e-05	0.000722873614054309	0.000493851736330188	Fosl2/Gli2/Krt86/Krt87/Maff/Mycn/Nfkbiz/Pnpla1/Reg3g/Sprr2b/Stfa1/Zfp36	12
BP	GO:0046651	lymphocyte proliferation	15/319	383/28891	2.69947e-05	0.00073008504511857	0.000498778431236835	Ebi3/Fcgr2b/Flt3l/Fosl2/H2-Q10/Il1b/Il27/Il6/Itgam/Lilrb4a/Lilrb4b/Nfkbiz/Ptpn22/Slc11a1/Wnt3a	15
MF	GO:0005539	glycosaminoglycan binding	12/326	243/28407	2.70138e-05	0.00330919532291451	0.00270138393707307	Ambp/Cxcl13/Elane/Fgfr4/Itgam/Ndnf/Pglyrp1/Reg3g/Rspo4/Saa1/Sost/Thbs3	12
BP	GO:0030217	T cell differentiation	14/319	339/28891	2.80715e-05	0.000753497341458101	0.000514773209541035	Batf/Clec4d/Fcer1g/Fosl2/Gadd45g/Il1b/Il27/Il6/Lilrb4a/Lilrb4b/Nfkbiz/Ptpn22/Spi1/Zc3h12a	14
BP	GO:0070942	neutrophil mediated cytotoxicity	4/319	17/28891	3.09895e-05	0.000817141509337939	0.000558253538887219	Cxcl1/Elane/Trem1/Trem3	4
BP	GO:0032943	mononuclear cell proliferation	15/319	389/28891	3.22657e-05	0.000837482012543709	0.000572149734059789	Ebi3/Fcgr2b/Flt3l/Fosl2/H2-Q10/Il1b/Il27/Il6/Itgam/Lilrb4a/Lilrb4b/Nfkbiz/Ptpn22/Slc11a1/Wnt3a	15
BP	GO:0007249	canonical NF-kappaB signal transduction	12/319	258/28891	3.3386e-05	0.00084589582027631	0.000577897866896715	Clec4d/Gm12407/Il1b/Lilrb4a/Lilrb4b/Nfkbia/Saa3/Tnf/Tnfaip3/Tnip1/Trim30b/Zc3h12a	12
BP	GO:0030098	lymphocyte differentiation	17/319	486/28891	3.34093e-05	0.00084589582027631	0.000577897866896715	Batf/Clec4d/Fcer1g/Flt3l/Fosl2/Gadd45g/Il1b/Il27/Il6/Lilrb4a/Lilrb4b/Nfkbiz/Pglyrp1/Ptpn22/Spi1/Tnfaip3/Zc3h12a	17
BP	GO:0045766	positive regulation of angiogenesis	10/319	182/28891	3.7518e-05	0.000911151857878228	0.000622479391037551	C5ar1/Emilin2/Hmox1/Il1b/Lrg1/Mmp9/Sfrp2/Sphk1/Tbxa2r/Zc3h12a	10
BP	GO:0042116	macrophage activation	8/319	113/28891	3.79246e-05	0.000914803974525525	0.000624974438736737	C5ar1/Hamp/Itgam/Muc5b/Sbno2/Slc11a1/Sphk1/Tnf	8
BP	GO:0046631	alpha-beta T cell activation	11/319	221/28891	3.83671e-05	0.000916920415651565	0.000626420345883732	Batf/Fosl2/Gadd45g/H2-Q10/Il27/Il6/Lilrb4a/Lilrb4b/Nfkbiz/Ptpn22/Zc3h12a	11
BP	GO:0009895	negative regulation of catabolic process	14/319	349/28891	3.85261e-05	0.000916920415651565	0.000626420345883732	Adra1a/Ddit4/Hcar1/Hmox1/Ikbke/Il1b/Irak3/Ptpn22/Slc11a1/Slc7a5/Timp1/Tnf/Tnfaip3/Zfp36	14
BP	GO:0032640	tumor necrosis factor production	11/319	223/28891	4.16441e-05	0.000978089356298426	0.000668209653116159	Arid5a/Fcer1g/H2-Q10/Il6/Irak3/Lilrb4a/Lilrb4b/Ptpn22/Tnfaip3/Zc3h12a/Zfp36	11
BP	GO:0048872	homeostasis of number of cells	15/319	401/28891	4.55935e-05	0.00105392591289884	0.000720019560721392	Ampd3/Fcer1g/Fcgr2b/Flt3l/Fosl2/Hamp/Hmox1/Il6/Itgam/Lilrb4a/Nfkbiz/Pirb/Spi1/Tnfaip3/Zfp36	15
BP	GO:0032642	regulation of chemokine production	8/319	116/28891	4.57587e-05	0.00105392591289884	0.000720019560721392	Elane/Il1b/Il6/Lilrb4a/Lilrb4b/Mcoln2/P2ry2/Tnf	8
BP	GO:0032652	regulation of interleukin-1 production	8/319	116/28891	4.57587e-05	0.00105392591289884	0.000720019560721392	Il1r2/Il6/Lilrb4a/Lilrb4b/Sphk1/Tnf/Tnfaip3/Zc3h12a	8
BP	GO:0043523	regulation of neuron apoptotic process	13/319	310/28891	4.62466e-05	0.00105833525788323	0.000723031930566252	Ascl1/C5ar1/Fcgr2b/Hmox1/Il1b/Il6/Kcnip3/Lcn2/Mt1/Ndnf/Sod2/St8sia2/Tnf	13
BP	GO:0043409	negative regulation of MAPK cascade	10/319	187/28891	4.71978e-05	0.00106643140731111	0.000728563046068062	Dusp2/Il1b/Irak3/Lilrb4a/Lilrb4b/Ptpn22/Sfrp2/Sh3rf2/Spry4/Tnip1	10
BP	GO:1903706	regulation of hemopoiesis	16/319	452/28891	4.93456e-05	0.0010997354909842	0.000751315681147097	Flt3l/Il27/Il6/Itgam/Lilrb4a/Lilrb4b/Lrrc17/Nfkbia/Nfkbiz/Pglyrp1/Pirb/Rbp1/Spi1/Tnf/Zc3h12a/Zfp36	16
BP	GO:1903531	negative regulation of secretion by cell	10/319	188/28891	4.93699e-05	0.0010997354909842	0.000751315681147097	Fgf23/Hmox1/Htr7/Il1b/Il1rn/Il6/Inhbb/Pim3/Spi1/Trh	10
BP	GO:0002724	regulation of T cell cytokine production	5/319	37/28891	5.18797e-05	0.00112475260640093	0.000768406837396711	Arid5a/Il1b/Il6/Lilrb4a/Lilrb4b	5
BP	GO:0006775	fat-soluble vitamin metabolic process	5/319	37/28891	5.18797e-05	0.00112475260640093	0.000768406837396711	Fgf23/Fgfr4/Rbp1/Tnf/Ttpa	5
BP	GO:0050867	positive regulation of cell activation	16/319	454/28891	5.19844e-05	0.00112475260640093	0.000768406837396711	Clec4d/Fcer1g/Fgr/Flt3l/H2-Q10/Hamp/Il1b/Il6/Itgam/Lilrb4a/Lilrb4b/Nfkbiz/Ptpn22/Spi1/Tnf/Wnt3a	16
BP	GO:0046328	regulation of JNK cascade	9/319	153/28891	5.40609e-05	0.00115567283559685	0.000789530874267403	Fcgr2b/Gadd45g/Gm12407/Il1b/Ptpn22/Sfrp2/Sh3rf2/Tnf/Wnt7a	9
BP	GO:0062197	cellular response to chemical stress	13/319	316/28891	5.62225e-05	0.00118765805652151	0.000811382490626667	Ambp/Ankrd2/Fabp1/Gpr37/Hmox1/Il6/Lcn2/Mmp9/Scn2a/Sod2/Sphk1/Tnfaip3/Zc3h12a	13
BP	GO:1902105	regulation of leukocyte differentiation	14/319	363/28891	5.88325e-05	0.00123548204630302	0.000844054813882975	Flt3l/Il27/Il6/Itgam/Lilrb4a/Lilrb4b/Lrrc17/Nfkbiz/Pglyrp1/Pirb/Rbp1/Spi1/Tnf/Zc3h12a	14
BP	GO:0000302	response to reactive oxygen species	10/319	195/28891	6.70986e-05	0.00137290596065109	0.000937939882302399	Ambp/Fabp1/Gpr37/Hmox1/Il6/Lcn2/Mmp9/Sod2/Sphk1/Tnfaip3	10
BP	GO:0001659	temperature homeostasis	10/319	195/28891	6.70986e-05	0.00137290596065109	0.000937939882302399	Alpl/Clstn3/Dio2/Gadd45g/Gpr3/Il1b/Il1rn/Lcn2/Map2k6/Tnf	10
BP	GO:0001773	myeloid dendritic cell activation	5/319	39/28891	6.72993e-05	0.00137290596065109	0.000937939882302399	Batf/Clec4d/Flt3l/Pirb/Spi1	5
BP	GO:0051402	neuron apoptotic process	14/319	369/28891	7.00662e-05	0.00142122972208599	0.000970953638824487	Ascl1/C5ar1/Fcgr2b/Hmox1/Il1b/Il6/Kcnip3/Lcn2/Mt1/Ndnf/Scn2a/Sod2/St8sia2/Tnf	14
BP	GO:0042542	response to hydrogen peroxide	7/319	92/28891	7.35518e-05	0.00148350332829945	0.0010134976298599	Fabp1/Hmox1/Il6/Lcn2/Sod2/Sphk1/Tnfaip3	7
BP	GO:0046686	response to cadmium ion	5/319	40/28891	7.62225e-05	0.00152019098633894	0.00103856185031618	Hmox1/Mmp9/Mt1/Mt2/Slc11a1	5
BP	GO:0050766	positive regulation of phagocytosis	7/319	93/28891	7.87953e-05	0.00155414005311545	0.00106175512400663	Fcer1g/Fcgr2b/Fpr2/Il1b/Ptx3/Slc11a1/Tnf	7
BP	GO:0010631	epithelial cell migration	13/319	328/28891	8.19072e-05	0.00159786110585718	0.00109162440874866	Cxcl13/Hmox1/Lcn2/Lrg1/Mcc/Meox2/Mmp9/Nr4a1/S100a9/Tbxa2r/Tnf/Wnt7a/Zc3h12a	13
BP	GO:0090132	epithelium migration	13/319	330/28891	8.70525e-05	0.00167084562916691	0.00114148586842982	Cxcl13/Hmox1/Lcn2/Lrg1/Mcc/Meox2/Mmp9/Nr4a1/S100a9/Tbxa2r/Tnf/Wnt7a/Zc3h12a	13
BP	GO:0030216	keratinocyte differentiation	9/319	163/28891	8.8145e-05	0.00168276774651937	0.00114963080309167	Fosl2/Krt86/Krt87/Nfkbiz/Pnpla1/Reg3g/Sprr2b/Stfa1/Zfp36	9
BP	GO:0001906	cell killing	12/319	286/28891	8.9746e-05	0.00170373932597934	0.00116395813601478	Cxcl1/Cxcl13/Cxcl9/Elane/Gm12407/H2-Q10/Hamp/Itgam/Pglyrp1/Spi1/Trem1/Trem3	12
BP	GO:0090130	tissue migration	13/319	332/28891	9.24753e-05	0.0017194627431182	0.00117470003709417	Cxcl13/Hmox1/Lcn2/Lrg1/Mcc/Meox2/Mmp9/Nr4a1/S100a9/Tbxa2r/Tnf/Wnt7a/Zc3h12a	13
BP	GO:0032613	interleukin-10 production	6/319	67/28891	9.79586e-05	0.00180264049206958	0.00123152528973175	Fcer1g/Fcgr2b/Il6/Lilrb4a/Lilrb4b/Nfkbiz	6
BP	GO:0030099	myeloid cell differentiation	16/319	480/28891	9.949e-05	0.00182143316641166	0.00124436404144945	Batf/Fcer1g/Fosl2/Itgam/Junb/Lilrb4a/Lilrb4b/Lrrc17/Nfkbia/Pirb/Prtn3/Rbp1/Sbno2/Spi1/Tnf/Zfp36	16
BP	GO:0002224	toll-like receptor signaling pathway	6/319	68/28891	0.000106451	0.0019193497472917	0.00131125854768535	Irak3/Nfkbiz/Reg3g/Smpdl3b/Tlr11/Tnip1	6
BP	GO:0002335	mature B cell differentiation	5/319	43/28891	0.000108529	0.00194036440930831	0.00132561531368638	Il6/Lilrb4a/Nfkbiz/Spi1/Tnfaip3	5
BP	GO:0002544	chronic inflammatory response	4/319	23/28891	0.000109425	0.00194036440930831	0.00132561531368638	Nfkbiz/S100a9/Tnf/Tnfaip3	4
BP	GO:0006766	vitamin metabolic process	7/319	98/28891	0.000109791	0.00194036440930831	0.00132561531368638	Alpl/Clstn3/Fgf23/Fgfr4/Rbp1/Tnf/Ttpa	7
BP	GO:0002685	regulation of leukocyte migration	11/319	249/28891	0.000111747	0.00196520156284648	0.00134258352384352	C5ar1/Cxcl13/Elane/Fpr2/Gm12407/Il1b/Mmp9/Pla2g7/Ptpn22/Spi1/Trem1	11
BP	GO:0043588	skin development	13/319	340/28891	0.000117196	0.00203101646178484	0.00138754685005321	Asprv1/Fosl2/Gli2/Krt86/Krt87/Nfkbiz/Pnpla1/Reg3g/Sprr2b/Stfa1/Tnf/Wnt7a/Zfp36	13
MF	GO:0003950	NAD+ ADP-ribosyltransferase activity	4/326	23/28407	0.000126909	0.012437033590194	0.010152680481791	Art1/Art2b/Art4/Art5	4
BP	GO:0048545	response to steroid hormone	11/319	253/28891	0.000128549	0.00217950531256604	0.00148899124553015	Adh1/Alpl/Ar/Ddit4/Fosl2/Htr7/Il1rn/Il6/Pappa/Tnf/Zfp36	11
BP	GO:0030100	regulation of endocytosis	13/319	344/28891	0.000131564	0.00220507908769575	0.00150646269974674	Fcer1g/Fcgr2b/Fgr/Fpr2/Hamp/Il1b/Prtn3/Ptx3/Siglece/Slc11a1/Sphk1/Tnf/Wnt3a	13
BP	GO:0050767	regulation of neurogenesis	16/319	494/28891	0.000138272	0.00229225429089192	0.00156601892731729	Ascl1/Gjc2/Hes2/Il1b/Il6/Islr2/Mycn/Rnf112/Sema4f/Sema6b/Sema7a/Slc7a5/Tnf/Wnt2/Wnt3a/Wnt7a	16
BP	GO:0002688	regulation of leukocyte chemotaxis	8/319	137/28891	0.000147458	0.0024147898334274	0.00164973257969963	C5ar1/Cxcl13/Fpr2/Gm12407/Il1b/Pla2g7/Spi1/Trem1	8
BP	GO:0002262	myeloid cell homeostasis	10/319	215/28891	0.000150153	0.00241866020967185	0.00165237673767055	Ampd3/Fcer1g/Fcgr2b/Hamp/Hmox1/Il6/Itgam/Lilrb4a/Spi1/Zfp36	10
BP	GO:0030279	negative regulation of ossification	5/319	46/28891	0.000150423	0.00241866020967185	0.00165237673767055	Calca/Fgf23/P2ry2/Rflna/Sost	5
BP	GO:0072538	T-helper 17 type immune response	5/319	46/28891	0.000150423	0.00241866020967185	0.00165237673767055	Arid5a/Batf/Il6/Nfkbiz/Zc3h12a	5
BP	GO:0042063	gliogenesis	14/319	397/28891	0.000150854	0.00241866020967185	0.00165237673767055	Ascl1/C5ar1/Gap43/Gjc2/Il1b/Il6/Itgam/Mycn/Rnf112/S100a8/S100a9/Slc7a5/Tnf/Tppp	14
BP	GO:0033212	iron import into cell	3/319	10/28891	0.000151082	0.00241866020967185	0.00165237673767055	Lcn2/Slc39a14/Steap4	3
BP	GO:0007159	leukocyte cell-cell adhesion	15/319	447/28891	0.000151931	0.00242140370486423	0.00165425103469569	Elane/H2-Q10/Il1b/Il6/Itgam/Lilrb4a/Lilrb4b/Lrg1/Nfkbiz/Ptpn22/S100a8/S100a9/Tnf/Tnip1/Zc3h12a	15
BP	GO:1901739	regulation of myoblast fusion	4/319	25/28891	0.000153624	0.00242671630043063	0.00165788048594952	Cxcl9/Flt3l/Gdf15/Il36g	4
BP	GO:0046330	positive regulation of JNK cascade	7/319	104/28891	0.000159365	0.00249532772930301	0.00170475434138142	Fcgr2b/Gadd45g/Gm12407/Il1b/Sh3rf2/Tnf/Wnt7a	7
MF	GO:0140313	molecular sequestering activity	5/326	45/28407	0.000161856	0.0124632954629426	0.0101741187452593	Lcn2/Nfkbia/S100a7a/Spi1/Trem1	5
BP	GO:0006879	intracellular iron ion homeostasis	6/319	74/28891	0.000170469	0.0026119088727904	0.00178440007614783	Hamp/Hmox1/Lcn2/Slc11a1/Slc39a14/Steap4	6
BP	GO:0042093	T-helper cell differentiation	6/319	74/28891	0.000170469	0.0026119088727904	0.00178440007614783	Batf/Gadd45g/Il27/Il6/Nfkbiz/Zc3h12a	6
BP	GO:0030194	positive regulation of blood coagulation	4/319	26/28891	0.000179983	0.0026997504513402	0.00184441155705594	Emilin2/Plat/S100a9/Tbxa2r	4
BP	GO:0032303	regulation of icosanoid secretion	4/319	26/28891	0.000179983	0.0026997504513402	0.00184441155705594	Hrh2/Il1b/Map2k6/P2ry2	4
BP	GO:1900048	positive regulation of hemostasis	4/319	26/28891	0.000179983	0.0026997504513402	0.00184441155705594	Emilin2/Plat/S100a9/Tbxa2r	4
BP	GO:0040013	negative regulation of locomotion	13/319	358/28891	0.000194461	0.00287381177112738	0.00196332651443377	Cxcl13/Emilin2/Il1rn/Mcc/Meox2/Sema4f/Sema6b/Sema7a/Sfrp2/Tbxa2r/Timp1/Tnf/Wnt3a	13
BP	GO:0007254	JNK cascade	9/319	181/28891	0.000194807	0.00287381177112738	0.00196332651443377	Fcgr2b/Gadd45g/Gm12407/Il1b/Ptpn22/Sfrp2/Sh3rf2/Tnf/Wnt7a	9
BP	GO:0009620	response to fungus	6/319	76/28891	0.0001975	0.00287785999651506	0.00196609217512174	Clec4d/Cxcl1/Elane/Hamp/Ptx3/Spi1	6
BP	GO:0048645	animal organ formation	6/319	76/28891	0.0001975	0.00287785999651506	0.00196609217512174	Ar/Fgfr4/Gli2/Pim1/Tbr1/Wnt2	6
BP	GO:0051216	cartilage development	10/319	223/28891	0.000201863	0.00291762031288019	0.00199325556979018	Arid5a/Fosl2/Gli2/Mycn/Rflna/Sfrp2/Slc39a14/Smad9/Thbs3/Wnt7a	10
BP	GO:0051873	killing by host of symbiont cells	4/319	27/28891	0.000209456	0.00293237929770983	0.00200333859141786	Cxcl1/Elane/Trem1/Trem3	4
BP	GO:0046942	carboxylic acid transport	13/319	362/28891	0.000216596	0.00297823931999124	0.0020346691742355	Crabp1/Fabp1/Hrh2/Il1b/Il1rn/Map2k6/P2ry2/Rbp1/Slc11a1/Slc7a5/Slc7a8/Tnf/Trh	13
BP	GO:0033673	negative regulation of kinase activity	10/319	225/28891	0.000216903	0.00297823931999124	0.0020346691742355	Gadd45g/Il1b/Il6/Irak3/Lilrb4a/Lilrb4b/Ptpn22/Sfrp2/Spry4/Tnfaip3	10
BP	GO:0050866	negative regulation of cell activation	10/319	225/28891	0.000216903	0.00297823931999124	0.0020346691742355	Fcgr2b/Fgr/Hmox1/Lilrb4a/Lilrb4b/Pglyrp1/Ptpn22/Spi1/Tnfaip3/Zc3h12a	10
BP	GO:0017157	regulation of exocytosis	10/319	226/28891	0.000224768	0.00306267785931045	0.00209235577178898	Fcer1g/Fgr/Hmox1/Itgam/P2ry2/Spi1/Syt12/Syt15/Syt3/Wnt7a	10
BP	GO:0061448	connective tissue development	12/319	316/28891	0.000226808	0.00307762762288016	0.00210256912935673	Arid5a/Fosl2/Gli2/Hsd17b1/Mycn/Rflna/Sfrp2/Slc39a14/Smad9/Spi1/Thbs3/Wnt7a	12
CC	GO:0045179	apical cortex	3/326	11/28573	0.000226871	0.0301214467313756	0.0277112154353691	Fabp1/Hamp/Insc	3
BP	GO:0015849	organic acid transport	13/319	364/28891	0.000228451	0.00307762762288016	0.00210256912935673	Crabp1/Fabp1/Hrh2/Il1b/Il1rn/Map2k6/P2ry2/Rbp1/Slc11a1/Slc7a5/Slc7a8/Tnf/Trh	13
MF	GO:0032393	MHC class I receptor activity	3/326	11/28407	0.00023078	0.0125640854061121	0.0102563962498875	Lilrb4a/Lilrb4b/Pirb	3
MF	GO:0008201	heparin binding	9/326	179/28407	0.00023828	0.0125640854061121	0.0102563962498875	Cxcl13/Elane/Fgfr4/Itgam/Ndnf/Rspo4/Saa1/Sost/Thbs3	9
BP	GO:0071248	cellular response to metal ion	9/319	187/28891	0.000248315	0.00332017137681606	0.00226826981574018	Hmox1/Junb/Mmp9/Mt1/Mt2/Slc11a1/Syt12/Syt15/Syt3	9
CC	GO:0008076	voltage-gated potassium channel complex	6/326	77/28573	0.000252942	0.0301214467313756	0.0277112154353691	Kcna2/Kcnab1/Kcne4/Kcnip3/Lrg1/Lrrc38	6
BP	GO:0001649	osteoblast differentiation	10/319	230/28891	0.000258666	0.00343416676944963	0.00234614902102751	Fgf23/Fosl2/Gdf10/Gli2/Il6/Junb/Map2k6/Sfrp2/Tnf/Wnt3a	10
BP	GO:0045123	cellular extravasation	6/319	80/28891	0.000261651	0.00343416676944963	0.00234614902102751	Elane/Itgam/Prtn3/Tnf/Trem1/Trem3	6
BP	GO:1990868	response to chemokine	6/319	80/28891	0.000261651	0.00343416676944963	0.00234614902102751	Ackr3/Cxcl1/Cxcl13/Cxcl9/Gpr35/Zc3h12a	6
BP	GO:1990869	cellular response to chemokine	6/319	80/28891	0.000261651	0.00343416676944963	0.00234614902102751	Ackr3/Cxcl1/Cxcl13/Cxcl9/Gpr35/Zc3h12a	6
BP	GO:0015908	fatty acid transport	7/319	113/28891	0.000266304	0.00348243381244249	0.00237912402872748	Crabp1/Fabp1/Hrh2/Il1b/Map2k6/P2ry2/Rbp1	7
BP	GO:0043542	endothelial cell migration	10/319	231/28891	0.000267778	0.00348893556575237	0.00238356588702587	Cxcl13/Hmox1/Lcn2/Meox2/Nr4a1/S100a9/Tbxa2r/Tnf/Wnt7a/Zc3h12a	10
MF	GO:0015459	potassium channel regulator activity	5/326	50/28407	0.000267852	0.0125640854061121	0.0102563962498875	Kcnab1/Kcne4/Kcnip3/Lrg1/Lrrc38	5
BP	GO:0001781	neutrophil apoptotic process	3/319	12/28891	0.000272475	0.00352439935519452	0.00240779398672732	Fcgr2b/Il6/Itgam	3
BP	GO:0070944	neutrophil-mediated killing of bacterium	3/319	12/28891	0.000272475	0.00352439935519452	0.00240779398672732	Elane/Trem1/Trem3	3
BP	GO:0050820	positive regulation of coagulation	4/319	29/28891	0.000278579	0.00359035206336196	0.00245285146124419	Emilin2/Plat/S100a9/Tbxa2r	4
BP	GO:0042326	negative regulation of phosphorylation	13/319	372/28891	0.000281598	0.00360323796863367	0.00246165483512435	Gadd45g/Gfra2/Il1b/Il6/Irak3/Lilrb4a/Lilrb4b/Ptpn22/Sfrp2/Socs3/Spry4/Tnfaip3/Zc3h12a	13
BP	GO:0045862	positive regulation of proteolysis	13/319	372/28891	0.000281598	0.00360323796863367	0.00246165483512435	Fgfr4/Hspa1a/Hspa1b/Il1b/S100a8/S100a9/Sfrp2/Sh3rf2/Sox7/Tnf/Tnip1/Wnt3a/Zc3h12a	13
MF	GO:0019955	cytokine binding	8/326	145/28407	0.000282051	0.0125640854061121	0.0102563962498875	Ackr3/Ebi3/Elane/Il1r2/Il1rn/Sost/Tsku/Zfp36	8
BP	GO:1990748	cellular detoxification	5/319	53/28891	0.00029568	0.00374318463470539	0.00255726339336942	Abcg3/Ambp/Pim1/Slc11a1/Sod2	5
BP	GO:0097193	intrinsic apoptotic signaling pathway	12/319	327/28891	0.000309465	0.00390385222514784	0.00266702804236106	Ackr3/Ankrd2/Ddit4/Fcgr2b/Hmox1/Ikbke/Mmp9/S100a8/S100a9/Scn2a/Sod2/Tnf	12
BP	GO:0098586	cellular response to virus	5/319	54/28891	0.000322934	0.00403103408612906	0.00275391595977032	Gli2/Gm12407/Ikbke/Il6/Zc3h12a	5
BP	GO:0002408	myeloid dendritic cell chemotaxis	3/319	13/28891	0.000351325	0.00427487426735196	0.00292050233744788	Gm12407/Retnlg/Spi1	3
BP	GO:0097501	stress response to metal ion	3/319	13/28891	0.000351325	0.00427487426735196	0.00292050233744788	Mt1/Mt2/Slc11a1	3
BP	GO:0002507	tolerance induction	5/319	55/28891	0.000352048	0.00427487426735196	0.00292050233744788	H2-Q10/Irak3/Lilrb4a/Lilrb4b/Tnfaip3	5
MF	GO:0031072	heat shock protein binding	8/326	152/28407	0.00038743	0.0147466915948685	0.0120381155876477	Fkbp5/Gpr37/Hspa1a/Hspa1b/Itgam/Nfkbia/Pglyrp1/Zfp36	8
BP	GO:0015711	organic anion transport	14/319	436/28891	0.000390252	0.00467516963641403	0.00319397554107956	Abcg3/Crabp1/Fabp1/Hrh2/Il1b/Il1rn/Map2k6/P2ry2/Rbp1/Slc11a1/Slc7a5/Slc7a8/Tnf/Trh	14
MF	GO:0005126	cytokine receptor binding	12/326	323/28407	0.000391239	0.0147466915948685	0.0120381155876477	Cxcl1/Cxcl13/Cxcl9/Defb1/Ebi3/Gm12407/Il1b/Il1rn/Il27/Il6/Lrg1/Tnf	12
BP	GO:0002449	lymphocyte mediated immunity	15/319	489/28891	0.00039474	0.00471311956112843	0.00321990211503305	Arid5a/Batf/Fcer1g/Fcgr2b/Fosl2/H2-Q10/Il1b/Il6/Lilrb4a/Lilrb4b/Nfkbiz/Pirb/Slc11a1/Tnf/Treml4	15
BP	GO:0001780	neutrophil homeostasis	4/319	32/28891	0.000410936	0.00482395635760224	0.00329562343522464	Fcgr2b/Il6/Itgam/Lilrb4a	4
BP	GO:0072539	T-helper 17 cell differentiation	4/319	32/28891	0.000410936	0.00482395635760224	0.00329562343522464	Batf/Il6/Nfkbiz/Zc3h12a	4
BP	GO:0006809	nitric oxide biosynthetic process	6/319	87/28891	0.000412267	0.00482395635760224	0.00329562343522464	Il1b/Il6/Ptx3/Sod2/Tnf/Zc3h12a	6
BP	GO:0043300	regulation of leukocyte degranulation	5/319	57/28891	0.000416184	0.00482395635760224	0.00329562343522464	Fcer1g/Fgr/Hmox1/Itgam/Spi1	5
BP	GO:0051955	regulation of amino acid transport	5/319	57/28891	0.000416184	0.00482395635760224	0.00329562343522464	Il1b/Il1rn/Slc7a5/Tnf/Trh	5
BP	GO:0048588	developmental cell growth	11/319	291/28891	0.000426879	0.00493190057219926	0.00336936860556854	Adra1a/Clstn3/Hamp/Islr2/Pak6/Sema4f/Sema6b/Sema7a/St8sia2/Syt3/Wnt3a	11
BP	GO:0006979	response to oxidative stress	13/319	389/28891	0.000430409	0.00495664494933198	0.00338627343287695	Ambp/Ankrd2/Fabp1/Gpr37/Hmox1/Il6/Lcn2/Mmp9/Rnf112/Sod2/Sphk1/Tnfaip3/Zc3h12a	13
BP	GO:2000628	regulation of miRNA metabolic process	6/319	88/28891	0.000438384	0.00502623782036547	0.00343381778852626	Ar/Lilrb4a/Lilrb4b/Spi1/Tnf/Zc3h12a	6
BP	GO:0001660	fever generation	3/319	14/28891	0.000443492	0.00502623782036547	0.00343381778852626	Il1b/Il1rn/Tnf	3
BP	GO:0061687	detoxification of inorganic compound	3/319	14/28891	0.000443492	0.00502623782036547	0.00343381778852626	Mt1/Mt2/Slc11a1	3
BP	GO:0002062	chondrocyte differentiation	7/319	123/28891	0.000446026	0.00503896221979597	0.00344251082508249	Arid5a/Fosl2/Gli2/Rflna/Sfrp2/Slc39a14/Wnt7a	7
MF	GO:0002020	protease binding	9/326	195/28407	0.000446729	0.0156355317057674	0.0127636993516469	Adamts4/Elane/Hspa1a/Hspa1b/Lcn2/Stfa1/Timp1/Tnf/Tnfaip3	9
BP	GO:0050922	negative regulation of chemotaxis	5/319	58/28891	0.000451374	0.00505142712516979	0.00345102658086935	Cxcl13/Sema4f/Sema6b/Sema7a/Wnt3a	5
BP	GO:0060428	lung epithelium development	5/319	58/28891	0.000451374	0.00505142712516979	0.00345102658086935	Ascl1/Fgfr4/Fosl2/Insc/Wnt2	5
BP	GO:0061900	glial cell activation	5/319	58/28891	0.000451374	0.00505142712516979	0.00345102658086935	C5ar1/Il1b/Itgam/Sphk1/Tnf	5
BP	GO:0003018	vascular process in circulatory system	10/319	247/28891	0.000454331	0.0050686265916027	0.0034627768871424	Abcg3/Adra1a/C2cd4a/Calca/Hrh2/Htr7/P2ry2/Sod2/Tbxa2r/Tnf	10
BP	GO:0072574	hepatocyte proliferation	4/319	33/28891	0.000463577	0.00507659693327177	0.00346822205348391	Il6/Tnf/Tnfaip3/Wnt3a	4
BP	GO:0045807	positive regulation of endocytosis	9/319	204/28891	0.0004696	0.0051268218456105	0.00350253463549448	Fcer1g/Fcgr2b/Fpr2/Hamp/Il1b/Ptx3/Slc11a1/Tnf/Wnt3a	9
BP	GO:0015833	peptide transport	12/319	343/28891	0.000474429	0.00514805508986415	0.00351704073218789	Dio2/Il1b/Il1rn/Il6/Inhbb/Pim3/Rasl10b/S100a8/S100a9/Slc15a3/Tnf/Trh	12
BP	GO:0070372	regulation of ERK1 and ERK2 cascade	12/319	343/28891	0.000474429	0.00514805508986415	0.00351704073218789	Ackr3/Adra1a/C5ar1/Fgf23/Fgfr4/Fpr2/Gm12407/Il1b/Il6/Ptpn22/Sema7a/Tnip1	12
BP	GO:0010632	regulation of epithelial cell migration	10/319	250/28891	0.000499168	0.00536756022004996	0.00366700192535921	Cxcl13/Hmox1/Lcn2/Mcc/Meox2/Mmp9/Tbxa2r/Tnf/Wnt7a/Zc3h12a	10
BP	GO:0050921	positive regulation of chemotaxis	8/319	165/28891	0.000519013	0.00555055613697093	0.00379202080771389	C5ar1/Cxcl13/Fpr2/Gm12407/Il1b/Pla2g7/Spi1/Trem1	8
BP	GO:0008544	epidermis development	13/319	397/28891	0.000520832	0.00555055613697093	0.00379202080771389	Fosl2/Gli2/Krt86/Krt87/Maff/Mycn/Nfkbiz/Pnpla1/Reg3g/Sprr2b/Stfa1/Tnf/Zfp36	13
BP	GO:0006826	iron ion transport	5/319	60/28891	0.000528425	0.00559785839855748	0.00382433669746651	Hamp/Lcn2/Slc11a1/Slc39a14/Steap4	5
BP	GO:0097237	cellular response to toxic substance	5/319	60/28891	0.000528425	0.00559785839855748	0.00382433669746651	Abcg3/Ambp/Pim1/Slc11a1/Sod2	5
MF	GO:0005267	potassium channel activity	7/326	122/28407	0.000533673	0.0174333165540405	0.0142312788196249	Kcna2/Kcnab1/Kcne4/Kcnip3/Kcnt1/Lrg1/Lrrc38	7
BP	GO:0046209	nitric oxide metabolic process	6/319	92/28891	0.000556003	0.00583803374526896	0.00398841933887312	Il1b/Il6/Ptx3/Sod2/Tnf/Zc3h12a	6
BP	GO:0014015	positive regulation of gliogenesis	6/319	93/28891	0.000588914	0.00609398070723709	0.00416327680927859	Gjc2/Il1b/Il6/Rnf112/Slc7a5/Tnf	6
BP	GO:1990138	neuron projection extension	9/319	211/28891	0.000598686	0.00617719879455831	0.00422012962022456	Clstn3/Islr2/Pak6/Sema4f/Sema6b/Sema7a/St8sia2/Syt3/Wnt3a	9
BP	GO:0070301	cellular response to hydrogen peroxide	5/319	62/28891	0.00061496	0.00632681792490966	0.00432234619844189	Fabp1/Il6/Lcn2/Sphk1/Tnfaip3	5
MF	GO:0045236	CXCR chemokine receptor binding	3/326	15/28407	0.000615069	0.0188365025837235	0.0153767368030396	Cxcl1/Cxcl13/Cxcl9	3
CC	GO:0034705	potassium channel complex	6/326	91/28573	0.000622498	0.0301214467313756	0.0277112154353691	Kcna2/Kcnab1/Kcne4/Kcnip3/Lrg1/Lrrc38	6
BP	GO:0048708	astrocyte differentiation	6/319	94/28891	0.000623317	0.00637566045005946	0.00435571436319852	C5ar1/Gap43/Il1b/Mycn/S100a8/S100a9	6
BP	GO:0048638	regulation of developmental growth	13/319	405/28891	0.000626851	0.00637566045005946	0.00435571436319852	Ar/Fosl2/Gdf15/Gpr21/Hamp/Islr2/Pim1/Sema4f/Sema6b/Sema7a/Syt3/Wnt2/Wnt3a	13
BP	GO:0033273	response to vitamin	4/319	36/28891	0.000650194	0.00655887515419398	0.00448088271628113	Alpl/Nfkbiz/Pim1/Rbp1	4
BP	GO:0072576	liver morphogenesis	4/319	36/28891	0.000650194	0.00655887515419398	0.00448088271628113	Il6/Tnf/Tnfaip3/Wnt3a	4
CC	GO:0034364	high-density lipoprotein particle	4/326	35/28573	0.000658914	0.0301214467313756	0.0277112154353691	Pla2g7/Saa1/Saa2/Saa3	4
BP	GO:0090303	positive regulation of wound healing	5/319	63/28891	0.000662007	0.00665552299089423	0.00454691044372754	Emilin2/Plat/Reg3g/S100a9/Tbxa2r	5
BP	GO:0045165	cell fate commitment	11/319	307/28891	0.000665552	0.00665552299089423	0.00454691044372754	Ar/Ascl1/Batf/Gap43/Gli2/Il6/Sfrp2/Tbr1/Wnt2/Wnt3a/Wnt7a	11
BP	GO:0045765	regulation of angiogenesis	11/319	307/28891	0.000665552	0.00665552299089423	0.00454691044372754	C5ar1/Emilin2/Hmox1/Il1b/Lrg1/Mmp9/Sfrp2/Sphk1/Tbxa2r/Tnf/Zc3h12a	11
BP	GO:0042359	vitamin D metabolic process	3/319	16/28891	0.000671213	0.00667473695184423	0.00456003700941267	Fgf23/Fgfr4/Tnf	3
BP	GO:0072672	neutrophil extravasation	3/319	16/28891	0.000671213	0.00667473695184423	0.00456003700941267	Prtn3/Trem1/Trem3	3
CC	GO:0062023	collagen-containing extracellular matrix	13/326	396/28573	0.000689016	0.0301214467313756	0.0277112154353691	Adamts17/Adamts4/Ambp/Col6a3/Elane/Emilin2/Mmp9/Reg3g/Tgfbi/Thbs3/Timp1/Tinag/Wnt2	13
BP	GO:0032653	regulation of interleukin-10 production	5/319	64/28891	0.000711698	0.00703811961637004	0.00480829224565218	Fcer1g/Fcgr2b/Il6/Lilrb4a/Lilrb4b	5
BP	GO:0050832	defense response to fungus	5/319	64/28891	0.000711698	0.00703811961637004	0.00480829224565218	Clec4d/Cxcl1/Elane/Hamp/Spi1	5
BP	GO:0009914	hormone transport	13/319	411/28891	0.000717842	0.00706876337203894	0.00482922740174384	Dio2/Fgf23/Fgfr4/Il1b/Il1rn/Il6/Inhbb/Pim3/Rasl10b/Slc7a5/Slc7a8/Tnf/Trh	13
BP	GO:0048846	axon extension involved in axon guidance	4/319	37/28891	0.000722717	0.00706876337203894	0.00482922740174384	Sema4f/Sema6b/Sema7a/Wnt3a	4
BP	GO:0097242	amyloid-beta clearance	4/319	37/28891	0.000722717	0.00706876337203894	0.00482922740174384	C5ar1/Itgam/Tnf/Ttpa	4
CC	GO:0016235	aggresome	4/326	36/28573	0.000734669	0.0301214467313756	0.0277112154353691	Fgr/Hspa1a/Hspa1b/Klhl14	4
BP	GO:1901342	regulation of vasculature development	11/319	311/28891	0.000740049	0.00717927896942849	0.00490472928561575	C5ar1/Emilin2/Hmox1/Il1b/Lrg1/Mmp9/Sfrp2/Sphk1/Tbxa2r/Tnf/Zc3h12a	11
BP	GO:2000027	regulation of animal organ morphogenesis	7/319	134/28891	0.000743795	0.00719606701424797	0.00491619851747385	Ar/Fgfr4/Sfrp2/Tnf/Wnt2/Wnt3a/Wnt7a	7
BP	GO:0007596	blood coagulation	8/319	175/28891	0.000763684	0.00735288653660761	0.00502333424895174	Emilin2/Fcer1g/Il6/Lilrb4a/Plat/S100a9/Tbxa2r/Wnt3a	8
BP	GO:0006911	phagocytosis, engulfment	5/319	65/28891	0.000764124	0.00735288653660761	0.00502333424895174	Fcer1g/Fcgr2b/Itgam/Siglece/Treml4	5
BP	GO:0051953	negative regulation of amine transport	4/319	38/28891	0.000800777	0.00764378150421928	0.00522206744663897	Il1b/Il1rn/Tnf/Trh	4
BP	GO:2000191	regulation of fatty acid transport	4/319	38/28891	0.000800777	0.00764378150421928	0.00522206744663897	Hrh2/Il1b/Map2k6/P2ry2	4
BP	GO:0032306	regulation of prostaglandin secretion	3/319	17/28891	0.000808404	0.007696004251016	0.00525774490626687	Il1b/Map2k6/P2ry2	3
BP	GO:0010594	regulation of endothelial cell migration	8/319	177/28891	0.000822247	0.0077862684588598	0.00531941147550587	Cxcl13/Hmox1/Lcn2/Meox2/Tbxa2r/Tnf/Wnt7a/Zc3h12a	8
BP	GO:0045055	regulated exocytosis	10/319	267/28891	0.000828173	0.00782163792530546	0.0053435751357608	Fcer1g/Fgr/Hmox1/Itgam/P2ry2/Spi1/Syt12/Syt15/Syt3/Wnt7a	10
BP	GO:0050817	coagulation	8/319	178/28891	0.000852853	0.00803346601667699	0.00548829154080512	Emilin2/Fcer1g/Il6/Lilrb4a/Plat/S100a9/Tbxa2r/Wnt3a	8
BP	GO:0070371	ERK1 and ERK2 cascade	12/319	367/28891	0.000856991	0.00805120024631937	0.00550040718582396	Ackr3/Adra1a/C5ar1/Fgf23/Fgfr4/Fpr2/Gm12407/Il1b/Il6/Ptpn22/Sema7a/Tnip1	12
BP	GO:1905517	macrophage migration	5/319	67/28891	0.000877557	0.00820125675916219	0.00560292257437087	C5ar1/Gpr35/Mcoln2/Mmp9/Trem1	5
BP	GO:0007599	hemostasis	8/319	179/28891	0.000884365	0.00820268369930142	0.00560389742924411	Emilin2/Fcer1g/Il6/Lilrb4a/Plat/S100a9/Tbxa2r/Wnt3a	8
BP	GO:0014002	astrocyte development	4/319	39/28891	0.000884603	0.00820268369930142	0.00560389742924411	C5ar1/Il1b/S100a8/S100a9	4
MF	GO:0005249	voltage-gated potassium channel activity	6/326	97/28407	0.000898237	0.0258903616774931	0.0211349891244842	Kcna2/Kcnab1/Kcne4/Kcnt1/Lrg1/Lrrc38	6
BP	GO:0042098	T cell proliferation	10/319	270/28891	0.000901512	0.00833782272961339	0.00569622151393609	Ebi3/H2-Q10/Il1b/Il27/Il6/Itgam/Lilrb4a/Lilrb4b/Ptpn22/Slc11a1	10
BP	GO:0019915	lipid storage	6/319	101/28891	0.000909845	0.00839313977559758	0.0057340129323484	Clstn3/Ikbke/Il1b/Nfkbia/Tnf/Zc3h12a	6
BP	GO:0045619	regulation of lymphocyte differentiation	9/319	224/28891	0.000915128	0.00841387234477027	0.0057481769785737	Flt3l/Il27/Il6/Lilrb4a/Lilrb4b/Nfkbiz/Pglyrp1/Spi1/Zc3h12a	9
BP	GO:0015718	monocarboxylic acid transport	8/319	180/28891	0.000916806	0.00841387234477027	0.0057481769785737	Crabp1/Fabp1/Hrh2/Il1b/Map2k6/P2ry2/Rbp1/Tnf	8
BP	GO:0021782	glial cell development	7/319	139/28891	0.000922791	0.0084470896753666	0.00577087034581289	Ascl1/C5ar1/Il1b/Itgam/S100a8/S100a9/Tppp	7
BP	GO:0010038	response to metal ion	11/319	320/28891	0.000933258	0.00850242454059176	0.00580867393794814	Hamp/Hmox1/Junb/Kcnip3/Mmp9/Mt1/Mt2/Slc11a1/Syt12/Syt15/Syt3	11
BP	GO:0032663	regulation of interleukin-2 production	5/319	68/28891	0.000938756	0.00850242454059176	0.00580867393794814	Il1b/Lilrb4a/Lilrb4b/Tnfaip3/Zfp36	5
BP	GO:0140253	cell-cell fusion	5/319	68/28891	0.000938756	0.00850242454059176	0.00580867393794814	Cxcl9/Flt3l/Gdf15/Il36g/Sbno2	5
BP	GO:0050890	cognition	12/319	371/28891	0.000940744	0.00850242454059176	0.00580867393794814	C5ar1/Clstn3/Hrh2/Htr7/Il1b/Il1rn/Kcnab1/Lcn2/Pak6/Pirb/Scn2a/Tbr1	12
BP	GO:0050688	regulation of defense response to virus	6/319	102/28891	0.000957887	0.00860902416472174	0.00588150051294715	Il1b/Il27/Ptpn22/Tnfaip3/Treml4/Zc3h12a	6
BP	GO:0060572	morphogenesis of an epithelial bud	3/319	18/28891	0.000962185	0.00860902416472174	0.00588150051294715	Ar/Gli2/Wnt2	3
BP	GO:1902563	regulation of neutrophil activation	3/319	18/28891	0.000962185	0.00860902416472174	0.00588150051294715	Itgam/Spi1/Tnf	3
BP	GO:0018108	peptidyl-tyrosine phosphorylation	11/319	322/28891	0.000981419	0.00871558257880943	0.00595429893412987	Adra1a/Fgfr4/Fgr/Il6/Lilrb4a/Lilrb4b/Ptpn22/Sfrp2/Socs3/Tnf/Wnt3a	11
BP	GO:0030198	extracellular matrix organization	11/319	322/28891	0.000981419	0.00871558257880943	0.00595429893412987	Adamts17/Adamts4/Fgfr4/Il6/Mmp9/Ndnf/Ptx3/Sfrp2/Tgfbi/Tnf/Wnt3a	11
MF	GO:0004857	enzyme inhibitor activity	13/326	410/28407	0.000997184	0.0271455779085393	0.0221596554355423	Ambp/Clstn3/Lilrb4a/Lilrb4b/Serpina3f/Serpina3n/Sh3rf2/Slpi/Socs3/Spry4/Stfa1/Timp1/Wfdc16	13
BP	GO:0006940	regulation of smooth muscle contraction	5/319	69/28891	0.00100307	0.00881875245290125	0.00602478237752387	Adra1a/Calca/Htr7/Sphk1/Tbxa2r	5
BP	GO:0061082	myeloid leukocyte cytokine production	5/319	69/28891	0.00100307	0.00881875245290125	0.00602478237752387	Fcer1g/Hmox1/Il1b/Irak3/Sema7a	5
BP	GO:0001776	leukocyte homeostasis	7/319	141/28891	0.00100323	0.00881875245290125	0.00602478237752387	Fcer1g/Fcgr2b/Il6/Itgam/Lilrb4a/Pirb/Tnfaip3	7
BP	GO:0018212	peptidyl-tyrosine modification	11/319	324/28891	0.00103162	0.00896075281043335	0.00612179397369131	Adra1a/Fgfr4/Fgr/Il6/Lilrb4a/Lilrb4b/Ptpn22/Sfrp2/Socs3/Tnf/Wnt3a	11
BP	GO:0043062	extracellular structure organization	11/319	324/28891	0.00103162	0.00896075281043335	0.00612179397369131	Adamts17/Adamts4/Fgfr4/Il6/Mmp9/Ndnf/Ptx3/Sfrp2/Tgfbi/Tnf/Wnt3a	11
BP	GO:0010586	miRNA metabolic process	6/319	104/28891	0.00105981	0.00916557970108382	0.00626172730868678	Ar/Lilrb4a/Lilrb4b/Spi1/Tnf/Zc3h12a	6
BP	GO:0010092	specification of animal organ identity	4/319	41/28891	0.00107047	0.00916557970108382	0.00626172730868678	Ar/Fgfr4/Tbr1/Wnt2	4
BP	GO:0006949	syncytium formation	5/319	70/28891	0.0010706	0.00916557970108382	0.00626172730868678	Cxcl9/Flt3l/Gdf15/Il36g/Sbno2	5
BP	GO:0070098	chemokine-mediated signaling pathway	5/319	70/28891	0.0010706	0.00916557970108382	0.00626172730868678	Ackr3/Cxcl1/Cxcl13/Cxcl9/Gpr35	5
BP	GO:0014013	regulation of gliogenesis	7/319	143/28891	0.00108908	0.00930145397812579	0.0063545536981623	Gjc2/Il1b/Il6/Mycn/Rnf112/Slc7a5/Tnf	7
BP	GO:0035296	regulation of tube diameter	8/319	186/28891	0.00113204	0.0095399747681294	0.00651750598194186	Adra1a/Calca/Hrh2/Htr7/P2ry2/Sod2/Tbxa2r/Tnf	8
BP	GO:0097746	blood vessel diameter maintenance	8/319	186/28891	0.00113204	0.0095399747681294	0.00651750598194186	Adra1a/Calca/Hrh2/Htr7/P2ry2/Sod2/Tbxa2r/Tnf	8
BP	GO:0060033	anatomical structure regression	3/319	19/28891	0.0011333	0.0095399747681294	0.00651750598194186	Gli2/Smad9/Spi1	3
BP	GO:0070486	leukocyte aggregation	3/319	19/28891	0.0011333	0.0095399747681294	0.00651750598194186	Il1b/S100a8/S100a9	3
BP	GO:1901741	positive regulation of myoblast fusion	3/319	19/28891	0.0011333	0.0095399747681294	0.00651750598194186	Cxcl9/Flt3l/Gdf15	3
BP	GO:0019932	second-messenger-mediated signaling	11/319	328/28891	0.00113838	0.0095399747681294	0.00651750598194186	Ackr3/Defb1/Fpr2/Gpr3/Gucy1a2/Mt1/Mt2/Ndnf/Sphk1/Tbxa2r/Tnf	11
BP	GO:0051607	defense response to virus	11/319	328/28891	0.00113838	0.0095399747681294	0.00651750598194186	Cxcl9/Ddit4/Il1b/Il27/Il6/Ptpn22/Tnf/Tnfaip3/Treml4/Trim30b/Zc3h12a	11
BP	GO:0050994	regulation of lipid catabolic process	5/319	71/28891	0.00114144	0.00954321398009514	0.00651971894202578	Clstn3/Fabp1/Hcar1/Il1b/Tnf	5
BP	GO:0002790	peptide secretion	11/319	329/28891	0.00116645	0.00967081915566081	0.0066068960588725	Dio2/Il1b/Il1rn/Il6/Inhbb/Pim3/Rasl10b/S100a8/S100a9/Tnf/Trh	11
BP	GO:0050769	positive regulation of neurogenesis	11/319	329/28891	0.00116645	0.00967081915566081	0.0066068960588725	Ascl1/Gjc2/Il1b/Il6/Islr2/Rnf112/Sema7a/Slc7a5/Tnf/Wnt2/Wnt3a	11
BP	GO:0140546	defense response to symbiont	11/319	329/28891	0.00116645	0.00967081915566081	0.0066068960588725	Cxcl9/Ddit4/Il1b/Il27/Il6/Ptpn22/Tnf/Tnfaip3/Treml4/Trim30b/Zc3h12a	11
BP	GO:0035150	regulation of tube size	8/319	187/28891	0.00117154	0.00967081915566081	0.0066068960588725	Adra1a/Calca/Hrh2/Htr7/P2ry2/Sod2/Tbxa2r/Tnf	8
BP	GO:0014059	regulation of dopamine secretion	4/319	42/28891	0.00117296	0.00967081915566081	0.0066068960588725	Kcna2/Syt12/Syt15/Syt3	4
BP	GO:0042119	neutrophil activation	4/319	42/28891	0.00117296	0.00967081915566081	0.0066068960588725	Fcer1g/Itgam/Spi1/Tnf	4
BP	GO:0007611	learning or memory	11/319	331/28891	0.0012243	0.0100477083691581	0.00686437867944544	Clstn3/Hrh2/Htr7/Il1b/Il1rn/Kcnab1/Lcn2/Pak6/Pirb/Scn2a/Tbr1	11
BP	GO:0051047	positive regulation of secretion	13/319	437/28891	0.00125123	0.0102451251429732	0.00699924958168034	Fcer1g/Fgfr4/Fgr/Il1b/Inhbb/Itgam/Map2k6/P2ry2/Rasl10b/S100a8/S100a9/Sphk1/Trh	13
BP	GO:0042832	defense response to protozoan	4/319	43/28891	0.00128213	0.0104502514072475	0.00713938744230941	Batf/Gbp11/Il6/Slc11a1	4
BP	GO:0097028	dendritic cell differentiation	4/319	43/28891	0.00128213	0.0104502514072475	0.00713938744230941	Batf/Pirb/Prtn3/Spi1	4
BP	GO:1902893	regulation of miRNA transcription	5/319	73/28891	0.00129346	0.0105185796168059	0.00718606780838546	Ar/Lilrb4a/Lilrb4b/Spi1/Tnf	5
BP	GO:1905952	regulation of lipid localization	8/319	190/28891	0.00129666	0.0105206198579807	0.0071874616573614	Clstn3/Hrh2/Ikbke/Il1b/Map2k6/Nfkbia/P2ry2/Zc3h12a	8
BP	GO:0002643	regulation of tolerance induction	3/319	20/28891	0.00132244	0.0107054951344801	0.0073137644778388	Irak3/Lilrb4a/Lilrb4b	3
BP	GO:0043506	regulation of JUN kinase activity	5/319	74/28891	0.00137484	0.0110295946456524	0.0075351823069369	Il1b/Il1rn/Ptpn22/Sfrp2/Tnf	5
BP	GO:0099024	plasma membrane invagination	5/319	74/28891	0.00137484	0.0110295946456524	0.0075351823069369	Fcer1g/Fcgr2b/Itgam/Siglece/Treml4	5
BP	GO:0045598	regulation of fat cell differentiation	7/319	149/28891	0.00138165	0.0110593769007844	0.00755552890435427	Pim1/Sfrp2/Sod2/Tnf/Wnt3a/Zc3h12a/Zfp36	7
BP	GO:0050670	regulation of lymphocyte proliferation	10/319	286/28891	0.00138832	0.0110879576352196	0.00757505464862266	Fcgr2b/Flt3l/H2-Q10/Il1b/Il27/Il6/Lilrb4a/Lilrb4b/Ptpn22/Wnt3a	10
BP	GO:0032660	regulation of interleukin-17 production	4/319	44/28891	0.00139821	0.0110924700361834	0.00757813742410053	Arid5a/Il6/Slc7a5/Sphk1	4
CC	GO:0034358	plasma lipoprotein particle	4/326	43/28573	0.00144579	0.0444581654655833	0.0409007512841267	Pla2g7/Saa1/Saa2/Saa3	4
CC	GO:1990777	lipoprotein particle	4/326	43/28573	0.00144579	0.0444581654655833	0.0409007512841267	Pla2g7/Saa1/Saa2/Saa3	4
BP	GO:0032677	regulation of interleukin-8 production	5/319	75/28891	0.00145993	0.01150537994633	0.0078602286114246	Elane/Il1b/Il6/Ptpn22/Tnf	5
BP	GO:0061614	miRNA transcription	5/319	75/28891	0.00145993	0.01150537994633	0.0078602286114246	Ar/Lilrb4a/Lilrb4b/Spi1/Tnf	5
BP	GO:0006509	membrane protein ectodomain proteolysis	4/319	45/28891	0.00152142	0.011799564463754	0.00806120915893207	Il1b/Prtn3/Timp1/Tnf	4
BP	GO:0032310	prostaglandin secretion	3/319	21/28891	0.00153031	0.011799564463754	0.00806120915893207	Il1b/Map2k6/P2ry2	3
BP	GO:0032495	response to muramyl dipeptide	3/319	21/28891	0.00153031	0.011799564463754	0.00806120915893207	Nfkbia/Ptpn22/Tnfaip3	3
BP	GO:0032637	interleukin-8 production	5/319	76/28891	0.00154883	0.0118910144569595	0.00812368583127675	Elane/Il1b/Il6/Ptpn22/Tnf	5
BP	GO:0097191	extrinsic apoptotic signaling pathway	9/319	242/28891	0.001565	0.0119636742251384	0.00817332542522354	Ar/Hmox1/Il1b/Lcn2/Nfkbiz/Sfrp2/Spi1/Tnf/Tnfaip3	9
BP	GO:0010001	glial cell differentiation	10/319	292/28891	0.00161856	0.0123175994922745	0.00841511957057349	Ascl1/C5ar1/Gap43/Il1b/Itgam/Mycn/Rnf112/S100a8/S100a9/Tppp	10
BP	GO:0002637	regulation of immunoglobulin production	6/319	113/28891	0.0016251	0.0123175994922745	0.00841511957057349	Fcgr2b/H2-Q10/Il6/Lilrb4a/Tnf/Tnfaip3	6
BP	GO:0043405	regulation of MAP kinase activity	8/319	197/28891	0.00163014	0.0123296960129029	0.0084233836538098	Il1b/Il1rn/Irak3/Map2k6/Ptpn22/Sfrp2/Spry4/Tnf	8
BP	GO:0033028	myeloid cell apoptotic process	4/319	46/28891	0.00165199	0.0124422332511644	0.00850026667933003	Fcer1g/Fcgr2b/Il6/Itgam	4
BP	GO:0042554	superoxide anion generation	4/319	46/28891	0.00165199	0.0124422332511644	0.00850026667933003	Cxcl1/Fpr2/Itgam/Sod2	4
BP	GO:0106106	cold-induced thermogenesis	7/319	154/28891	0.0016695	0.0125212457643477	0.00855424633229948	Alpl/Clstn3/Dio2/Gadd45g/Gpr3/Lcn2/Map2k6	7
MF	GO:0008083	growth factor activity	7/326	149/28407	0.0017196	0.0443474991199304	0.0362020400979023	Cxcl1/Fgf23/Gdf10/Gdf15/Il6/Inhbb/Timp1	7
BP	GO:0071674	mononuclear cell migration	8/319	199/28891	0.00173692	0.0129520291755311	0.00884854831186952	C5ar1/Cxcl13/Fpr2/Gm12407/Pla2g7/Retnlg/Spi1/Trem1	8
BP	GO:1901653	cellular response to peptide	11/319	346/28891	0.00173782	0.0129520291755311	0.00884854831186952	Fcgr2b/Fpr2/Gdf15/Gpr21/Il1b/Inhbb/Nr4a1/Ptpn22/Slc39a14/Socs3/Tnf	11
BP	GO:0032620	interleukin-17 production	4/319	47/28891	0.00179015	0.0131769776805613	0.00900222830189015	Arid5a/Il6/Slc7a5/Sphk1	4
BP	GO:0048246	macrophage chemotaxis	4/319	47/28891	0.00179015	0.0131769776805613	0.00900222830189015	C5ar1/Gpr35/Mmp9/Trem1	4
BP	GO:0071542	dopaminergic neuron differentiation	4/319	47/28891	0.00179015	0.0131769776805613	0.00900222830189015	Htr7/Sfrp2/Wnt2/Wnt3a	4
BP	GO:0001763	morphogenesis of a branching structure	9/319	249/28891	0.00190081	0.0139627075922935	0.00953902211155655	Ar/Gli2/Il1b/Il6/Mycn/Sfrp2/Socs3/Tnf/Wnt2	9
BP	GO:0001562	response to protozoan	4/319	48/28891	0.00193611	0.0141104657795301	0.00963996733338381	Batf/Gbp11/Il6/Slc11a1	4
BP	GO:0014046	dopamine secretion	4/319	48/28891	0.00193611	0.0141104657795301	0.00963996733338381	Kcna2/Syt12/Syt15/Syt3	4
BP	GO:0001708	cell fate specification	6/319	117/28891	0.00193945	0.0141104657795301	0.00963996733338381	Ar/Ascl1/Gli2/Sfrp2/Tbr1/Wnt3a	6
BP	GO:0015844	monoamine transport	6/319	117/28891	0.00193945	0.0141104657795301	0.00963996733338381	Fcer1g/Htr7/Kcna2/Syt12/Syt15/Syt3	6
BP	GO:0010507	negative regulation of autophagy	5/319	80/28891	0.00194464	0.0141104657795301	0.00963996733338381	Adra1a/Hmox1/Ptpn22/Slc7a5/Tnfaip3	5
MF	GO:0030215	semaphorin receptor binding	3/326	22/28407	0.00196161	0.0455371853286288	0.0371732125131664	Sema4f/Sema6b/Sema7a	3
BP	GO:0009991	response to extracellular stimulus	13/319	460/28891	0.00196654	0.0142404801765924	0.00972879037864209	Alpl/Gdf15/Hamp/Inhbb/Lilrb4a/Mmp9/Nfkbiz/Pim1/Rbp1/Sfrp2/Sod2/Zc3h12a/Zfp36	13
BP	GO:0031649	heat generation	3/319	23/28891	0.00200475	0.0144003487327206	0.00983800914454185	Il1b/Il1rn/Tnf	3
BP	GO:0055062	phosphate ion homeostasis	3/319	23/28891	0.00200475	0.0144003487327206	0.00983800914454185	Alpl/Fgf23/Fgfr4	3
MF	GO:0008009	chemokine activity	4/326	47/28407	0.00205925	0.0455371853286288	0.0371732125131664	Cxcl1/Cxcl13/Cxcl9/Gm12407	4
BP	GO:0001774	microglial cell activation	4/319	49/28891	0.00209011	0.014863912313159	0.0101547058321066	C5ar1/Itgam/Sphk1/Tnf	4
BP	GO:0030517	negative regulation of axon extension	4/319	49/28891	0.00209011	0.014863912313159	0.0101547058321066	Sema4f/Sema6b/Sema7a/Wnt3a	4
BP	GO:0030901	midbrain development	4/319	49/28891	0.00209011	0.014863912313159	0.0101547058321066	Sfrp2/Smad9/Wnt2/Wnt3a	4
BP	GO:0010657	muscle cell apoptotic process	6/319	119/28891	0.00211288	0.0149959865088806	0.0102449360875944	Hmox1/Sfrp2/Slc7a5/Sod2/Trem1/Zc3h12a	6
MF	GO:0022832	voltage-gated channel activity	8/326	198/28407	0.00213746	0.0455371853286288	0.0371732125131664	Kcna2/Kcnab1/Kcne4/Kcnip3/Kcnt1/Lrg1/Lrrc38/Scn2a	8
BP	GO:0010324	membrane invagination	5/319	82/28891	0.0021681	0.015266510452336	0.0104297522388508	Fcer1g/Fcgr2b/Itgam/Siglece/Treml4	5
BP	GO:0021761	limbic system development	6/319	120/28891	0.00220386	0.0154877804565548	0.0105809191560777	Ndnf/Scn2a/Sema6b/Tbr1/Tsku/Wnt3a	6
BP	GO:0042092	type 2 immune response	4/319	50/28891	0.00225235	0.0157974488381177	0.010792477947197	Batf/Fosl2/Il6/Lilrb4a	4
BP	GO:0043011	myeloid dendritic cell differentiation	3/319	24/28891	0.00227255	0.0159078635047545	0.0108679108773452	Batf/Pirb/Spi1	3
BP	GO:1904019	epithelial cell apoptotic process	7/319	163/28891	0.00230305	0.016089797678704	0.0109922043996925	Hmox1/Ndnf/Nfkbiz/Tnf/Tnfaip3/Ttpa/Zfp36	7
BP	GO:0007613	memory	7/319	164/28891	0.00238351	0.0165869666787361	0.0113318595885689	Hrh2/Htr7/Il1b/Il1rn/Lcn2/Pak6/Scn2a	7
BP	GO:0002709	regulation of T cell mediated immunity	6/319	122/28891	0.00239466	0.0166321609101835	0.0113627353173803	Arid5a/H2-Q10/Il1b/Il6/Lilrb4a/Lilrb4b	6
BP	GO:0002520	immune system development	9/319	258/28891	0.00241463	0.0166673608480922	0.0113867831593778	Batf/Cxcl13/H2-Q10/Irak3/Lilrb4a/Lilrb4b/Lrrc17/Nfkbiz/Tnfaip3	9
BP	GO:0071241	cellular response to inorganic substance	9/319	258/28891	0.00241463	0.0166673608480922	0.0113867831593778	Hmox1/Junb/Mmp9/Mt1/Mt2/Slc11a1/Syt12/Syt15/Syt3	9
BP	GO:0007520	myoblast fusion	4/319	51/28891	0.00242307	0.0166673608480922	0.0113867831593778	Cxcl9/Flt3l/Gdf15/Il36g	4
BP	GO:0036230	granulocyte activation	4/319	51/28891	0.00242307	0.0166673608480922	0.0113867831593778	Fcer1g/Itgam/Spi1/Tnf	4
BP	GO:0150076	neuroinflammatory response	5/319	85/28891	0.0025376	0.0173548192758734	0.0118564400006483	C5ar1/Il1b/Itgam/Sphk1/Tnf	5
BP	GO:2000345	regulation of hepatocyte proliferation	3/319	25/28891	0.0025615	0.0174181771457946	0.0118997247373746	Tnf/Tnfaip3/Wnt3a	3
BP	GO:0032309	icosanoid secretion	4/319	52/28891	0.00260248	0.0176631892076687	0.0120671117187582	Hrh2/Il1b/Map2k6/P2ry2	4
BP	GO:0006937	regulation of muscle contraction	7/319	167/28891	0.00263791	0.0178697396318323	0.0122082225348535	Adra1a/Calca/Htr7/Nr4a1/Sphk1/Tbxa2r/Zc3h12a	7
BP	GO:1903708	positive regulation of hemopoiesis	8/319	213/28891	0.00264813	0.0178711260269628	0.012209169690247	Flt3l/Il6/Itgam/Lilrb4a/Lilrb4b/Nfkbiz/Spi1/Tnf	8
BP	GO:0045661	regulation of myoblast differentiation	5/319	86/28891	0.00267032	0.0179530304725748	0.0122651250493751	Ankrd2/Cxcl9/Flt3l/Il36g/Tnf	5
BP	GO:0070663	regulation of leukocyte proliferation	10/319	313/28891	0.00267955	0.0179812179469035	0.0122843821267803	Fcgr2b/Flt3l/H2-Q10/Il1b/Il27/Il6/Lilrb4a/Lilrb4b/Ptpn22/Wnt3a	10
BP	GO:0045445	myoblast differentiation	6/319	125/28891	0.00270381	0.0181099535429831	0.0123723315226572	Ankrd2/Cxcl9/Flt3l/Il36g/Tnf/Wnt3a	6
BP	GO:0002407	dendritic cell chemotaxis	3/319	26/28891	0.00287213	0.0188830567874001	0.0129004990642506	Gm12407/Retnlg/Spi1	3
BP	GO:0014048	regulation of glutamate secretion	3/319	26/28891	0.00287213	0.0188830567874001	0.0129004990642506	Il1b/Il1rn/Trh	3
BP	GO:0045822	negative regulation of heart contraction	3/319	26/28891	0.00287213	0.0188830567874001	0.0129004990642506	Adra1a/Tnf/Zc3h12a	3
BP	GO:0006865	amino acid transport	7/319	170/28891	0.00291269	0.0190900443434379	0.0130419085194591	Il1b/Il1rn/Slc11a1/Slc7a5/Slc7a8/Tnf/Trh	7
BP	GO:0030900	forebrain development	12/319	425/28891	0.00291431	0.0190900443434379	0.0130419085194591	Ascl1/Gli2/Itgam/Ndnf/Rtn4rl2/Scn2a/Sema6b/Sema7a/Tbr1/Tsku/Wnt3a/Wnt7a	12
BP	GO:0061041	regulation of wound healing	6/319	128/28891	0.00304195	0.0197810149949006	0.0135139648365575	Emilin2/Plat/Reg3g/S100a9/Tbxa2r/Tnf	6
BP	GO:1903707	negative regulation of hemopoiesis	6/319	129/28891	0.00316139	0.0204089967543611	0.0139429884947235	Lilrb4a/Lilrb4b/Lrrc17/Pglyrp1/Pirb/Zc3h12a	6
BP	GO:0002791	regulation of peptide secretion	9/319	269/28891	0.00318621	0.0204200438804372	0.0139505356541274	Il1b/Il6/Inhbb/Pim3/Rasl10b/S100a8/S100a9/Tnf/Trh	9
BP	GO:0050765	negative regulation of phagocytosis	3/319	27/28891	0.00320496	0.0204200438804372	0.0139505356541274	Fcgr2b/Prtn3/Siglece	3
BP	GO:1990845	adaptive thermogenesis	7/319	173/28891	0.00320886	0.0204200438804372	0.0139505356541274	Alpl/Clstn3/Dio2/Gadd45g/Gpr3/Lcn2/Map2k6	7
BP	GO:0071675	regulation of mononuclear cell migration	6/319	130/28891	0.0032843	0.0208628813148581	0.0142530726836286	C5ar1/Cxcl13/Fpr2/Pla2g7/Spi1/Trem1	6
BP	GO:0008217	regulation of blood pressure	8/319	221/28891	0.00331542	0.0209859152926227	0.0143371268562603	Adra1a/Ar/Calca/Hmox1/Rasl10b/Sod2/Tbxa2r/Tnf	8
BP	GO:0042886	amide transport	12/319	432/28891	0.00332207	0.0209908069431435	0.0143404687268948	Dio2/Il1b/Il1rn/Il6/Inhbb/Pim3/Rasl10b/S100a8/S100a9/Slc15a3/Tnf/Trh	12
BP	GO:0090087	regulation of peptide transport	9/319	271/28891	0.0033453	0.0211002107166142	0.0144152110365311	Il1b/Il6/Inhbb/Pim3/Rasl10b/S100a8/S100a9/Tnf/Trh	9
BP	GO:0060251	regulation of glial cell proliferation	4/319	56/28891	0.00341127	0.0214405458324355	0.0146477206822212	Il1b/Il6/Slc7a5/Tnf	4
BP	GO:0050768	negative regulation of neurogenesis	7/319	175/28891	0.00341873	0.0214480686708252	0.0146528601239281	Il1b/Mycn/Sema4f/Sema6b/Sema7a/Wnt3a/Wnt7a	7
BP	GO:0045927	positive regulation of growth	10/319	324/28891	0.00342448	0.0214480686708252	0.0146528601239281	Gpr21/Hamp/Islr2/Pim1/Sema7a/Sfrp2/Sphk1/Syt3/Wnt2/Wnt3a	10
BP	GO:0001759	organ induction	3/319	28/28891	0.00356049	0.0221059893630188	0.0151023374182853	Ar/Fgfr4/Wnt2	3
BP	GO:0006882	intracellular zinc ion homeostasis	3/319	28/28891	0.00356049	0.0221059893630188	0.0151023374182853	Mt1/Mt2/Slc39a14	3
BP	GO:0006925	inflammatory cell apoptotic process	3/319	28/28891	0.00356049	0.0221059893630188	0.0151023374182853	Fcgr2b/Il6/Itgam	3
BP	GO:0045063	T-helper 1 cell differentiation	3/319	28/28891	0.00356049	0.0221059893630188	0.0151023374182853	Gadd45g/Il27/Nfkbiz	3
BP	GO:1903523	negative regulation of blood circulation	3/319	28/28891	0.00356049	0.0221059893630188	0.0151023374182853	Adra1a/Tnf/Zc3h12a	3
BP	GO:0010883	regulation of lipid storage	4/319	57/28891	0.00363731	0.0224269559630582	0.0153216149097467	Clstn3/Ikbke/Nfkbia/Zc3h12a	4
BP	GO:0034113	heterotypic cell-cell adhesion	4/319	57/28891	0.00363731	0.0224269559630582	0.0153216149097467	Il1b/Il1rn/Tnf/Tnfaip3	4
BP	GO:0061351	neural precursor cell proliferation	8/319	225/28891	0.0036946	0.02274087907008	0.01553608043797	Ascl1/C5ar1/Gjc2/Gli2/Il1b/Wnt2/Wnt3a/Wnt7a	8
BP	GO:0030902	hindbrain development	7/319	179/28891	0.0038697	0.0236775879673929	0.0161760198497566	Ascl1/C5ar1/Fcgr2b/Gli2/Smad9/Tbr1/Wnt7a	7
BP	GO:0042659	regulation of cell fate specification	3/319	29/28891	0.00393917	0.0238757862128566	0.0163114246366471	Ar/Sfrp2/Wnt3a	3
BP	GO:0060571	morphogenesis of an epithelial fold	3/319	29/28891	0.00393917	0.0238757862128566	0.0163114246366471	Ar/Gli2/Wnt2	3
BP	GO:0019233	sensory perception of pain	5/319	95/28891	0.00410056	0.0247167455555411	0.0168859500080167	Calca/Htr7/Kcna2/Kcnip3/Tnf	5
BP	GO:0045670	regulation of osteoclast differentiation	5/319	95/28891	0.00410056	0.0247167455555411	0.0168859500080167	Lilrb4a/Lilrb4b/Lrrc17/Pirb/Tnf	5
BP	GO:0140747	regulation of ncRNA transcription	5/319	95/28891	0.00410056	0.0247167455555411	0.0168859500080167	Ar/Lilrb4a/Lilrb4b/Spi1/Tnf	5
BP	GO:0061138	morphogenesis of a branching epithelium	8/319	229/28891	0.00410649	0.0247167455555411	0.0168859500080167	Ar/Gli2/Il6/Mycn/Sfrp2/Socs3/Tnf/Wnt2	8
BP	GO:0033619	membrane protein proteolysis	4/319	59/28891	0.00411946	0.0247167455555411	0.0168859500080167	Il1b/Prtn3/Timp1/Tnf	4
BP	GO:0033002	muscle cell proliferation	9/319	280/28891	0.00414014	0.0247991892232786	0.0169422737521263	Elane/Hmox1/Il6/Mmp9/Pim1/Sod2/Tnf/Tnfaip3/Wnt2	9
BP	GO:0030282	bone mineralization	6/319	137/28891	0.00424677	0.0253952375542718	0.0173494811774282	Alpl/Fgf23/Fgr/Fosl2/Rflna/Sbno2	6
BP	GO:1903532	positive regulation of secretion by cell	11/319	390/28891	0.00432563	0.0257886435357631	0.0176182476993552	Fcer1g/Fgfr4/Fgr/Il1b/Inhbb/Itgam/Map2k6/P2ry2/Rasl10b/Sphk1/Trh	11
BP	GO:0015732	prostaglandin transport	3/319	30/28891	0.00434145	0.0257886435357631	0.0176182476993552	Il1b/Map2k6/P2ry2	3
BP	GO:0033003	regulation of mast cell activation	4/319	60/28891	0.00437596	0.0259074242836875	0.0176993961566575	Fcer1g/Fgr/Hmox1/Lilrb4a	4
BP	GO:0043299	leukocyte degranulation	5/319	97/28891	0.0044806	0.026439254452737	0.0180627311121898	Fcer1g/Fgr/Hmox1/Itgam/Spi1	5
BP	GO:0045576	mast cell activation	5/319	97/28891	0.0044806	0.026439254452737	0.0180627311121898	Fcer1g/Fgr/Hmox1/Lilrb4a/Lilrb4b	5
BP	GO:0001909	leukocyte mediated cytotoxicity	7/319	185/28891	0.00462905	0.027225227760773	0.0185996912049863	Cxcl1/Elane/H2-Q10/Itgam/Spi1/Trem1/Trem3	7
BP	GO:0001889	liver development	6/319	140/28891	0.00471737	0.0276082361598372	0.0188613543217876	Hmox1/Il6/Sod2/Tnf/Tnfaip3/Wnt3a	6
BP	GO:0030101	natural killer cell activation	6/319	140/28891	0.00471737	0.0276082361598372	0.0188613543217876	Fgr/Flt3l/H2-Q10/Lilrb4a/Pglyrp1/Ptpn22	6
BP	GO:0006887	exocytosis	11/319	395/28891	0.00475181	0.0277212462082001	0.0189385603610201	Fcer1g/Fgr/Hmox1/Itgam/P2ry2/Spi1/Syt12/Syt15/Syt3/Tnfaip2/Wnt7a	11
BP	GO:0007369	gastrulation	7/319	186/28891	0.00476581	0.0277212462082001	0.0189385603610201	Dusp2/Il1rn/Nat8f3/Sfrp2/Sox7/Tnfaip3/Wnt3a	7
BP	GO:0043434	response to peptide hormone	11/319	396/28891	0.00484091	0.0281009007778426	0.0191979322135519	Gdf15/Gpr21/Il1b/Inhbb/Nr4a1/Reg3g/Serpina3f/Serpina3n/Slc39a14/Socs3/Tnf	11
BP	GO:0046888	negative regulation of hormone secretion	5/319	99/28891	0.00488507	0.0282195939923929	0.019279020869932	Fgf23/Il1b/Il6/Inhbb/Pim3	5
BP	GO:0060711	labyrinthine layer development	4/319	62/28891	0.00492081	0.0283801106026027	0.0193886823724696	Junb/Pcdh12/Socs3/Wnt2	4
BP	GO:0003002	regionalization	12/319	455/28891	0.00499741	0.0287754036234301	0.0196587380791648	Ar/Ascl1/Fgfr4/Gli2/Hes2/Itgam/Meox2/Sfrp2/Tbr1/Wnt2/Wnt3a/Wnt7a	12
BP	GO:1902074	response to salt	10/319	343/28891	0.00509082	0.0291368269869824	0.0199056547630365	Alpl/Fgf23/Il1b/Junb/Mt1/Syt12/Syt15/Syt3/Tnf/Zc3h12a	10
BP	GO:0015820	leucine transport	2/319	10/28891	0.00515812	0.0291368269869824	0.0199056547630365	Slc7a5/Slc7a8	2
BP	GO:0016068	type I hypersensitivity	2/319	10/28891	0.00515812	0.0291368269869824	0.0199056547630365	Fcer1g/Fcgr2b	2
BP	GO:0032762	mast cell cytokine production	2/319	10/28891	0.00515812	0.0291368269869824	0.0199056547630365	Fcer1g/Hmox1	2
BP	GO:0042117	monocyte activation	2/319	10/28891	0.00515812	0.0291368269869824	0.0199056547630365	Lilrb4a/Lilrb4b	2
BP	GO:0060513	prostatic bud formation	2/319	10/28891	0.00515812	0.0291368269869824	0.0199056547630365	Ar/Gli2	2
BP	GO:0070327	thyroid hormone transport	2/319	10/28891	0.00515812	0.0291368269869824	0.0199056547630365	Slc7a5/Slc7a8	2
BP	GO:0099172	presynapse organization	4/319	63/28891	0.00520954	0.029238592643432	0.0199751788750794	C5ar1/Clstn3/Wnt3a/Wnt7a	4
BP	GO:0034138	toll-like receptor 3 signaling pathway	3/319	32/28891	0.00521845	0.029238592643432	0.0199751788750794	Ptpn22/Tnf/Tnfaip3	3
BP	GO:0071354	cellular response to interleukin-6	3/319	32/28891	0.00521845	0.029238592643432	0.0199751788750794	Il6/Sbno2/Spi1	3
BP	GO:0050852	T cell receptor signaling pathway	6/319	143/28891	0.00522527	0.029238592643432	0.0199751788750794	Fosl2/Lilrb4a/Lilrb4b/Nfkbiz/Ptpn22/Zc3h12a	6
BP	GO:0061008	hepaticobiliary system development	6/319	143/28891	0.00522527	0.029238592643432	0.0199751788750794	Hmox1/Il6/Sod2/Tnf/Tnfaip3/Wnt3a	6
BP	GO:0016042	lipid catabolic process	10/319	345/28891	0.00529784	0.0295982790205593	0.0202209088871107	Clstn3/Fabp1/Fgf23/Hcar1/Il1b/Pla1a/Pla2g7/Pnpla1/Smpdl3b/Tnf	10
BP	GO:0007229	integrin-mediated signaling pathway	5/319	101/28891	0.00531479	0.0296003213652515	0.0202223041731646	Fcer1g/Fgr/Itgam/Sema7a/Timp1	5
BP	GO:0046879	hormone secretion	11/319	403/28891	0.00550236	0.0305887241036852	0.0208975597075744	Dio2/Fgf23/Fgfr4/Il1b/Il1rn/Il6/Inhbb/Pim3/Rasl10b/Tnf/Trh	11
BP	GO:0043616	keratinocyte proliferation	4/319	64/28891	0.0055094	0.0305887241036852	0.0208975597075744	Lrg1/Nfkbiz/Reg3g/Zfp36	4
BP	GO:0010959	regulation of metal ion transport	12/319	461/28891	0.00553009	0.0306559291715573	0.0209434727673591	Cxcl1/Cxcl9/Gjc2/Gpr35/Hamp/Kcnab1/Kcne4/Kcnip3/Lcn2/Lrrc38/Nkain1/Ptpn22	12
BP	GO:0050878	regulation of body fluid levels	10/319	348/28891	0.00562068	0.0310616290130299	0.0212206381905323	Emilin2/Fcer1g/Fosl2/Il6/Lilrb4a/P2ry2/Plat/S100a9/Tbxa2r/Wnt3a	10
BP	GO:0003156	regulation of animal organ formation	3/319	33/28891	0.00569394	0.0312728434420572	0.0213649353546356	Ar/Fgfr4/Wnt2	3
BP	GO:0036336	dendritic cell migration	3/319	33/28891	0.00569394	0.0312728434420572	0.0213649353546356	Gm12407/Retnlg/Spi1	3
BP	GO:0000041	transition metal ion transport	5/319	103/28891	0.00577057	0.0315796512106531	0.0215745398363801	Hamp/Lcn2/Slc11a1/Slc39a14/Steap4	5
BP	GO:0015872	dopamine transport	4/319	65/28891	0.00582056	0.0315796512106531	0.0215745398363801	Kcna2/Syt12/Syt15/Syt3	4
BP	GO:0021872	forebrain generation of neurons	4/319	65/28891	0.00582056	0.0315796512106531	0.0215745398363801	Ascl1/Ndnf/Tbr1/Wnt3a	4
BP	GO:0045682	regulation of epidermis development	4/319	65/28891	0.00582056	0.0315796512106531	0.0215745398363801	Maff/Mycn/Reg3g/Zfp36	4
BP	GO:0071622	regulation of granulocyte chemotaxis	4/319	65/28891	0.00582056	0.0315796512106531	0.0215745398363801	C5ar1/Gm12407/Il1b/Trem1	4
BP	GO:0030324	lung development	8/319	243/28891	0.00583235	0.0315955893318899	0.0215854284186905	Ascl1/Fgfr4/Fosl2/Gli2/Insc/Mycn/Tnf/Wnt2	8
BP	GO:0045664	regulation of neuron differentiation	8/319	245/28891	0.00611812	0.0325557402485747	0.0222413829149189	Ascl1/Gli2/Il1b/Il6/Mycn/Rnf112/Sfrp2/Wnt3a	8
BP	GO:0030193	regulation of blood coagulation	4/319	66/28891	0.00614322	0.0325557402485747	0.0222413829149189	Emilin2/Plat/S100a9/Tbxa2r	4
BP	GO:0071715	icosanoid transport	4/319	66/28891	0.00614322	0.0325557402485747	0.0222413829149189	Hrh2/Il1b/Map2k6/P2ry2	4
BP	GO:0050864	regulation of B cell activation	6/319	148/28891	0.0061592	0.0325557402485747	0.0222413829149189	Fcgr2b/Il6/Lilrb4a/Spi1/Tnfaip3/Wnt3a	6
BP	GO:0055074	calcium ion homeostasis	10/319	353/28891	0.0061927	0.0325557402485747	0.0222413829149189	Alpl/Atp13a4/Calca/Calcb/Cxcl9/Fgf23/Gm12407/Gpr3/Marcksl1/P2ry2	10
BP	GO:0070741	response to interleukin-6	3/319	34/28891	0.00619456	0.0325557402485747	0.0222413829149189	Il6/Sbno2/Spi1	3
BP	GO:0048525	negative regulation of viral process	5/319	105/28891	0.00625323	0.0325557402485747	0.0222413829149189	Ptx3/Slpi/Tnf/Trim30b/Zfp36	5
BP	GO:0002317	plasma cell differentiation	2/319	11/28891	0.00625858	0.0325557402485747	0.0222413829149189	Lilrb4a/Nfkbiz	2
BP	GO:0015801	aromatic amino acid transport	2/319	11/28891	0.00625858	0.0325557402485747	0.0222413829149189	Slc7a5/Slc7a8	2
BP	GO:0015803	branched-chain amino acid transport	2/319	11/28891	0.00625858	0.0325557402485747	0.0222413829149189	Slc7a5/Slc7a8	2
BP	GO:0031620	regulation of fever generation	2/319	11/28891	0.00625858	0.0325557402485747	0.0222413829149189	Il1b/Tnf	2
BP	GO:0035744	T-helper 1 cell cytokine production	2/319	11/28891	0.00625858	0.0325557402485747	0.0222413829149189	Arid5a/Il1b	2
BP	GO:0060405	regulation of penile erection	2/319	11/28891	0.00625858	0.0325557402485747	0.0222413829149189	Ar/P2ry2	2
BP	GO:0071659	negative regulation of IP-10 production	2/319	11/28891	0.00625858	0.0325557402485747	0.0222413829149189	Lilrb4a/Lilrb4b	2
BP	GO:0090085	regulation of protein deubiquitination	2/319	11/28891	0.00625858	0.0325557402485747	0.0222413829149189	Tnip1/Zc3h12a	2
BP	GO:1904383	response to sodium phosphate	2/319	11/28891	0.00625858	0.0325557402485747	0.0222413829149189	Alpl/Fgf23	2
BP	GO:0030323	respiratory tube development	8/319	246/28891	0.00626493	0.0325557402485747	0.0222413829149189	Ascl1/Fgfr4/Fosl2/Gli2/Insc/Mycn/Tnf/Wnt2	8
BP	GO:0032633	interleukin-4 production	4/319	67/28891	0.00647755	0.0335142702977312	0.0228962300692446	Fcer1g/Fosl2/H2-Q10/Slc7a5	4
BP	GO:0045776	negative regulation of blood pressure	4/319	67/28891	0.00647755	0.0335142702977312	0.0228962300692446	Adra1a/Calca/Sod2/Tnf	4
BP	GO:0031623	receptor internalization	6/319	150/28891	0.00656481	0.0337699894191177	0.0230709318838555	Ackr3/Fcer1g/Hamp/Lilrb4a/Lilrb4b/Wnt3a	6
BP	GO:0048144	fibroblast proliferation	6/319	150/28891	0.00656481	0.0337699894191177	0.0230709318838555	Fosl2/Meox2/Mmp9/Sod2/Sphk1/Wnt2	6
BP	GO:0120161	regulation of cold-induced thermogenesis	6/319	150/28891	0.00656481	0.0337699894191177	0.0230709318838555	Alpl/Dio2/Gadd45g/Gpr3/Lcn2/Map2k6	6
BP	GO:1900046	regulation of hemostasis	4/319	68/28891	0.00682372	0.0347513400895463	0.0237413695967799	Emilin2/Plat/S100a9/Tbxa2r	4
BP	GO:0050433	regulation of catecholamine secretion	4/319	69/28891	0.00718192	0.0364714674145617	0.0249165236619606	Kcna2/Syt12/Syt15/Syt3	4
BP	GO:0007411	axon guidance	8/319	252/28891	0.0072027	0.0364732328594042	0.024917729775981	Gap43/Gli2/Pcdhac2/Sema4f/Sema6b/Sema7a/Tbr1/Wnt3a	8
BP	GO:0097485	neuron projection guidance	8/319	252/28891	0.0072027	0.0364732328594042	0.024917729775981	Gap43/Gli2/Pcdhac2/Sema4f/Sema6b/Sema7a/Tbr1/Wnt3a	8
BP	GO:0048659	smooth muscle cell proliferation	7/319	202/28891	0.00739317	0.0368659280301019	0.0251860106872317	Elane/Hmox1/Il6/Mmp9/Sod2/Tnf/Tnfaip3	7
BP	GO:0002664	regulation of T cell tolerance induction	2/319	12/28891	0.0074558	0.0368659280301019	0.0251860106872317	Lilrb4a/Lilrb4b	2
BP	GO:0007501	mesodermal cell fate specification	2/319	12/28891	0.0074558	0.0368659280301019	0.0251860106872317	Sfrp2/Wnt3a	2
BP	GO:0034154	toll-like receptor 7 signaling pathway	2/319	12/28891	0.0074558	0.0368659280301019	0.0251860106872317	Ptpn22/Treml4	2
BP	GO:0043084	penile erection	2/319	12/28891	0.0074558	0.0368659280301019	0.0251860106872317	Ar/P2ry2	2
BP	GO:0043313	regulation of neutrophil degranulation	2/319	12/28891	0.0074558	0.0368659280301019	0.0251860106872317	Itgam/Spi1	2
BP	GO:0071492	cellular response to UV-A	2/319	12/28891	0.0074558	0.0368659280301019	0.0251860106872317	Mmp9/Timp1	2
BP	GO:0071612	IP-10 production	2/319	12/28891	0.0074558	0.0368659280301019	0.0251860106872317	Lilrb4a/Lilrb4b	2
BP	GO:0071658	regulation of IP-10 production	2/319	12/28891	0.0074558	0.0368659280301019	0.0251860106872317	Lilrb4a/Lilrb4b	2
BP	GO:0048762	mesenchymal cell differentiation	8/319	254/28891	0.00753769	0.0371373387705395	0.0253714326791508	Il1b/Il6/Lrg1/Sema4f/Sema6b/Sema7a/Sfrp2/Wnt2	8
BP	GO:0006801	superoxide metabolic process	4/319	70/28891	0.0075523	0.0371373387705395	0.0253714326791508	Cxcl1/Fpr2/Itgam/Sod2	4
BP	GO:0003401	axis elongation	3/319	37/28891	0.00785042	0.0382346625792245	0.0261211007507189	Nat8f3/Sfrp2/Wnt3a	3
BP	GO:0014047	glutamate secretion	3/319	37/28891	0.00785042	0.0382346625792245	0.0261211007507189	Il1b/Il1rn/Trh	3
BP	GO:0050869	negative regulation of B cell activation	3/319	37/28891	0.00785042	0.0382346625792245	0.0261211007507189	Fcgr2b/Lilrb4a/Tnfaip3	3
BP	GO:0050771	negative regulation of axonogenesis	4/319	71/28891	0.00793504	0.0383849341663275	0.0262237630733837	Sema4f/Sema6b/Sema7a/Wnt3a	4
BP	GO:0050818	regulation of coagulation	4/319	71/28891	0.00793504	0.0383849341663275	0.0262237630733837	Emilin2/Plat/S100a9/Tbxa2r	4
BP	GO:0071887	leukocyte apoptotic process	6/319	157/28891	0.00813772	0.0392059962619102	0.0267846950726363	Fcer1g/Fcgr2b/Gm12407/Il6/Itgam/Nfkbiz	6
BP	GO:0033674	positive regulation of kinase activity	11/319	426/28891	0.00819037	0.0394064945890273	0.0269216712259402	Adra1a/Fgfr4/Fgr/Gm12407/Il1b/Il1rn/Map2k6/Pim1/Slc11a1/Tnf/Wnt3a	11
BP	GO:0042733	embryonic digit morphogenesis	4/319	72/28891	0.00833029	0.0399719662067938	0.0273079892971078	Gli2/Mycn/Sfrp2/Wnt7a	4
BP	GO:0030336	negative regulation of cell migration	9/319	313/28891	0.00837815	0.0400618516382028	0.0273693970944172	Cxcl13/Emilin2/Il1rn/Mcc/Meox2/Sfrp2/Tbxa2r/Timp1/Tnf	9
BP	GO:0001508	action potential	6/319	158/28891	0.00838269	0.0400618516382028	0.0273693970944172	Adra1a/Gpr35/Kcna2/Kcne4/Scn2a/Tnf	6
BP	GO:0022612	gland morphogenesis	6/319	158/28891	0.00838269	0.0400618516382028	0.0273693970944172	Ar/Gli2/Il6/Tnf/Tnfaip3/Wnt3a	6
BP	GO:0043304	regulation of mast cell degranulation	3/319	38/28891	0.00845468	0.0402979961332819	0.0275307259445125	Fcer1g/Fgr/Hmox1	3
BP	GO:0030516	regulation of axon extension	5/319	113/28891	0.00846834	0.0403092763863821	0.0275384323712951	Islr2/Sema4f/Sema6b/Sema7a/Wnt3a	5
BP	GO:0007162	negative regulation of cell adhesion	9/319	315/28891	0.00871331	0.0408217637478943	0.0278885527359196	Il1rn/Lilrb4a/Lilrb4b/Nat8f3/Ptpn22/Spi1/Spry4/Tnfaip3/Zc3h12a	9
BP	GO:0002158	osteoclast proliferation	2/319	13/28891	0.00874752	0.0408217637478943	0.0278885527359196	Flt3l/Junb	2
BP	GO:0006828	manganese ion transport	2/319	13/28891	0.00874752	0.0408217637478943	0.0278885527359196	Slc11a1/Slc39a14	2
BP	GO:0031652	positive regulation of heat generation	2/319	13/28891	0.00874752	0.0408217637478943	0.0278885527359196	Il1b/Tnf	2
BP	GO:0034756	regulation of iron ion transport	2/319	13/28891	0.00874752	0.0408217637478943	0.0278885527359196	Hamp/Lcn2	2
BP	GO:0060601	lateral sprouting from an epithelium	2/319	13/28891	0.00874752	0.0408217637478943	0.0278885527359196	Ar/Gli2	2
BP	GO:0072540	T-helper 17 cell lineage commitment	2/319	13/28891	0.00874752	0.0408217637478943	0.0278885527359196	Batf/Il6	2
BP	GO:0097421	liver regeneration	2/319	13/28891	0.00874752	0.0408217637478943	0.0278885527359196	Hmox1/Il6	2
BP	GO:0060485	mesenchyme development	9/319	316/28891	0.00888466	0.0413536421817086	0.0282519206649031	Il1b/Il6/Lrg1/Sema4f/Sema6b/Sema7a/Sfrp2/Wnt2/Wnt3a	9
BP	GO:0030307	positive regulation of cell growth	7/319	210/28891	0.00905027	0.0418512787701594	0.0285918953001502	Hamp/Islr2/Sema7a/Sfrp2/Sphk1/Syt3/Wnt3a	7
BP	GO:0046329	negative regulation of JNK cascade	3/319	39/28891	0.00908552	0.0418512787701594	0.0285918953001502	Ptpn22/Sfrp2/Sh3rf2	3
BP	GO:0060674	placenta blood vessel development	3/319	39/28891	0.00908552	0.0418512787701594	0.0285918953001502	Junb/Socs3/Wnt2	3
BP	GO:1905606	regulation of presynapse assembly	3/319	39/28891	0.00908552	0.0418512787701594	0.0285918953001502	Clstn3/Wnt3a/Wnt7a	3
BP	GO:0015800	acidic amino acid transport	4/319	74/28891	0.00915899	0.0420818427817414	0.0287494116837078	Il1b/Il1rn/Tnf/Trh	4
BP	GO:0090257	regulation of muscle system process	8/319	263/28891	0.00919224	0.042180336033679	0.0288167001592317	Adra1a/Calca/Hamp/Htr7/Nr4a1/Sphk1/Tbxa2r/Zc3h12a	8
BP	GO:0043266	regulation of potassium ion transport	5/319	116/28891	0.00942322	0.0431293529584986	0.0294650481512137	Cxcl1/Kcnab1/Kcne4/Kcnip3/Lrrc38	5
BP	GO:0042113	B cell activation	9/319	320/28891	0.00959572	0.0438065612853894	0.0299277023435787	Batf/Fcgr2b/Fosl2/Il6/Lilrb4a/Nfkbiz/Spi1/Tnfaip3/Wnt3a	9
BP	GO:0030072	peptide hormone secretion	9/319	321/28891	0.00978002	0.0445909004863788	0.0304635460495178	Dio2/Il1b/Il1rn/Il6/Inhbb/Pim3/Rasl10b/Tnf/Trh	9
BP	GO:0048705	skeletal system morphogenesis	8/319	266/28891	0.0097998	0.044624085909984	0.0304862176185856	Alpl/Csrnp1/Fgr/Fosl2/Mycn/Rflna/Thbs3/Wnt7a	8
BP	GO:0007389	pattern specification process	12/319	498/28891	0.00988861	0.0449711526774278	0.0307233261841664	Ar/Ascl1/Fgfr4/Gli2/Hes2/Itgam/Meox2/Sfrp2/Tbr1/Wnt2/Wnt3a/Wnt7a	12
BP	GO:0001892	embryonic placenta development	5/319	118/28891	0.0100995	0.0452119333242832	0.0308878223536383	Junb/Pcdh12/Socs3/Ttpa/Wnt2	5
BP	GO:0006939	smooth muscle contraction	5/319	118/28891	0.0100995	0.0452119333242832	0.0308878223536383	Adra1a/Calca/Htr7/Sphk1/Tbxa2r	5
BP	GO:0002517	T cell tolerance induction	2/319	14/28891	0.0101315	0.0452119333242832	0.0308878223536383	Lilrb4a/Lilrb4b	2
BP	GO:0032494	response to peptidoglycan	2/319	14/28891	0.0101315	0.0452119333242832	0.0308878223536383	C5ar1/Irak3	2
BP	GO:0060430	lung saccule development	2/319	14/28891	0.0101315	0.0452119333242832	0.0308878223536383	Fgfr4/Fosl2	2
BP	GO:0030111	regulation of Wnt signaling pathway	9/319	323/28891	0.0101566	0.045267329903492	0.0309256681074424	Mcc/Rspo4/Sfrp2/Shisa2/Sost/Sox7/Tnfaip3/Tsku/Wnt3a	9
BP	GO:0006936	muscle contraction	9/319	324/28891	0.010349	0.0459524991455126	0.0313937610261397	Adra1a/Calca/Htr7/Kcne4/Map2k6/Nr4a1/Sphk1/Tbxa2r/Zc3h12a	9
BP	GO:0070482	response to oxygen levels	9/319	324/28891	0.010349	0.0459524991455126	0.0313937610261397	Ddit4/Fabp1/Fosl2/Gucy1a2/Hmox1/Ndnf/Plat/Scn2a/Sod2	9
BP	GO:2000146	negative regulation of cell motility	9/319	326/28891	0.0107419	0.0475198022286731	0.032464508849723	Cxcl13/Emilin2/Il1rn/Mcc/Meox2/Sfrp2/Tbxa2r/Timp1/Tnf	9
BP	GO:0006869	lipid transport	11/319	445/28891	0.0111004	0.0489766030193355	0.0334597638790507	Abca14/Crabp1/Fabp1/Hrh2/Il1b/Map2k6/Nfkbia/P2ry2/Rbp1/Tsku/Ttpa	11
BP	GO:0006898	receptor-mediated endocytosis	8/319	272/28891	0.0111039	0.0489766030193355	0.0334597638790507	Ackr3/Fcer1g/Fcgr2b/Hamp/Itgam/Lilrb4a/Lilrb4b/Wnt3a	8
BP	GO:0001787	natural killer cell proliferation	3/319	42/28891	0.0111398	0.0489766030193355	0.0334597638790507	Flt3l/H2-Q10/Ptpn22	3
BP	GO:0071425	hematopoietic stem cell proliferation	3/319	42/28891	0.0111398	0.0489766030193355	0.0334597638790507	Cxcl1/Pim1/Sfrp2	3
BP	GO:0003012	muscle system process	11/319	446/28891	0.011273	0.0495013836081555	0.0338182827126924	Adra1a/Ar/Calca/Hamp/Htr7/Kcne4/Map2k6/Nr4a1/Sphk1/Tbxa2r/Zc3h12a	11

## Sheet: Table S3
Table S3 KEGG results of reversed genes
category	subcategory	ID	Description	GeneRatio	BgRatio	pvalue	p.adjust	qvalue	geneID	Count
Human Diseases	Cardiovascular disease	mmu05417	Lipid and atherosclerosis - Mus musculus (house mouse)	11/137	217/10570	0.000116521678704813	0.00364546394805058	0.00273344088390238	Cxcl1/Sod2/Ikbke/Nfkbia/Il1b/Mmp9/Il6/Tnf/Hspa1a/Hspa1b/Map2k6	11
Human Diseases	Cancer: overview	mmu05202	Transcriptional misregulation in cancer - Mus musculus (house mouse)	11/137	226/10570	0.000166777792911151	0.00456554208094275	0.00342333364396573	Itgam/Gadd45g/Il1r2/Plat/Nfkbiz/Mmp9/Spi1/Il6/Elane/Mycn/H3f4	11
Organismal Systems	Immune system	mmu04620	Toll-like receptor signaling pathway - Mus musculus (house mouse)	7/137	104/10570	0.000393627481554238	0.0095782687178198	0.00718197510204224	Ikbke/Nfkbia/Il1b/Il6/Tnf/Cxcl9/Map2k6	7
Environmental Information Processing	Signal transduction	mmu04010	MAPK signaling pathway - Mus musculus (house mouse)	12/137	299/10570	0.000498941448361487	0.0109268177191166	0.0081931437836202	Gadd45g/Il1b/Dusp2/Fgf23/Map3k6/Tnf/Nr4a1/Flt3l/Hspa1a/Hspa1b/Fgfr4/Map2k6	12
Human Diseases	Infectious disease: viral	mmu05162	Measles - Mus musculus (house mouse)	8/137	145/10570	0.000582675030380467	0.0112452151632329	0.00843188447711769	Fcgr2b/Ikbke/Nfkbia/Il1b/Tnfaip3/Il6/Hspa1a/Hspa1b	8
Organismal Systems	Immune system	mmu04625	C-type lectin receptor signaling pathway - Mus musculus (house mouse)	7/137	112/10570	0.000616176173327832	0.0112452151632329	0.00843188447711769	Ikbke/Nfkbia/Il1b/Clec4d/Fcer1g/Il6/Tnf	7
Human Diseases	Cancer: specific types	mmu05217	Basal cell carcinoma - Mus musculus (house mouse)	5/137	63/10570	0.00130797697194913	0.0209678297863193	0.0157220929904629	Gadd45g/Wnt2/Wnt7a/Wnt3a/Gli2	5
Organismal Systems	Immune system	mmu04640	Hematopoietic cell lineage - Mus musculus (house mouse)	6/137	94/10570	0.00135968977604227	0.0209678297863193	0.0157220929904629	Itgam/Il1b/Il1r2/Il6/Tnf/Flt3l	6
Environmental Information Processing	Signaling molecules and interaction	mmu04061	Viral protein interaction with cytokine and cytokine receptor - Mus musculus (house mouse)	6/137	95/10570	0.00143615272509036	0.0209678297863193	0.0157220929904629	Cxcl1/Il6/Ackr3/Tnf/Cxcl9/Cxcl13	6
Human Diseases	Infectious disease: parasitic	mmu05143	African trypanosomiasis - Mus musculus (house mouse)	4/137	39/10570	0.00156272032052837	0.0213897343872321	0.0160384453948965	Il1b/Il6/Tnf/Ido2	4
Human Diseases	Infectious disease: parasitic	mmu05140	Leishmaniasis - Mus musculus (house mouse)	5/137	70/10570	0.0020953926083932	0.0269935871316535	0.0202403248860272	Itgam/Nfkbia/Il1b/Marcksl1/Tnf	5
NA	NA	mmu04382	Cornified envelope formation - Mus musculus (house mouse)	9/137	223/10570	0.002443690385445	0.0297315663562474	0.0222933157970421	S100a9/S100a8/Krt86/Cldn2/Asprv1/Krt87/Pnpla1/Sprr2b/Ppp2r2c	9
Environmental Information Processing	Signal transduction	mmu04064	NF-kappa B signaling pathway - Mus musculus (house mouse)	6/137	107/10570	0.00263233705677315	0.0301202344934155	0.0225847468443779	Cxcl1/Gadd45g/Nfkbia/Il1b/Tnfaip3/Tnf	6
Human Diseases	Infectious disease: parasitic	mmu05146	Amoebiasis - Mus musculus (house mouse)	6/137	108/10570	0.00275806310753245	0.0301202344934155	0.0225847468443779	Cxcl1/Itgam/Il1b/Il1r2/Il6/Tnf	6
Human Diseases	Infectious disease: parasitic	mmu05145	Toxoplasmosis - Mus musculus (house mouse)	6/137	109/10570	0.00288824166375218	0.0301202344934155	0.0225847468443779	Nfkbia/Tnf/Hspa1a/Hspa1b/Tlr11/Map2k6	6
Human Diseases	Cardiovascular disease	mmu05418	Fluid shear stress and atherosclerosis - Mus musculus (house mouse)	7/137	149/10570	0.00321299572126318	0.0319839119525744	0.0239821690199549	Il1b/Hmox1/Il1r2/Plat/Mmp9/Tnf/Map2k6	7
Organismal Systems	Immune system	mmu04662	B cell receptor signaling pathway - Mus musculus (house mouse)	5/137	84/10570	0.00462840885022751	0.044070501660862	0.0330449327521964	Fcgr2b/Nfkbia/Lilrb4b/Pirb/Lilrb4a	5
Human Diseases	Drug resistance: antineoplastic	mmu01523	Antifolate resistance - Mus musculus (house mouse)	3/137	29/10570	0.00608326417625283	0.0555097856083071	0.0416223338375193	Il1b/Il6/Tnf	3
Human Diseases	Immune disease	mmu05332	Graft-versus-host disease - Mus musculus (house mouse)	4/137	60/10570	0.0075174993282226	0.0633708905064938	0.0475167455852585	Il1b/Il6/H2-Q10/Tnf	4
Environmental Information Processing	Signal transduction	mmu04310	Wnt signaling pathway - Mus musculus (house mouse)	7/137	175/10570	0.00767869171187534	0.0633708905064938	0.0475167455852585	Wnt2/Mcc/Wnt7a/Wnt3a/Rspo4/Sfrp2/Sost	7
NA	NA	mmu04081	Hormone signaling - Mus musculus (house mouse)	8/137	220/10570	0.00781284951449924	0.0633708905064938	0.0475167455852585	Calca/Dio2/Gng3/Hamp/Trh/Smad9/Adra1a/Calcb	8
Human Diseases	Infectious disease: viral	mmu05167	Kaposi sarcoma-associated herpesvirus infection - Mus musculus (house mouse)	8/137	224/10570	0.00866601829195056	0.0672132084673447	0.0503977914967833	Cxcl1/Ikbke/Nfkbia/Zfp36/Il6/H2-Q10/Gng3/Map2k6	8
Human Diseases	Infectious disease: bacterial	mmu05152	Tuberculosis - Mus musculus (house mouse)	7/137	180/10570	0.00890037920343834	0.0672132084673447	0.0503977914967833	Fcgr2b/Itgam/Il1b/Sphk1/Fcer1g/Il6/Tnf	7
Cellular Processes	Cellular community - eukaryotes	mmu04550	Signaling pathways regulating pluripotency of stem cells - Mus musculus (house mouse)	6/137	140/10570	0.00967409728913944	0.0694344649615954	0.0520633334967983	Inhbb/Wnt2/Smad9/Wnt7a/Wnt3a/Fgfr4	6
Human Diseases	Infectious disease: viral	mmu05169	Epstein-Barr virus infection - Mus musculus (house mouse)	8/137	229/10570	0.00982862289410711	0.0694344649615954	0.0520633334967983	Gadd45g/Ikbke/Nfkbia/Tnfaip3/Il6/H2-Q10/Tnf/Map2k6	8
Human Diseases	Infectious disease: parasitic	mmu05142	Chagas disease - Mus musculus (house mouse)	5/137	103/10570	0.0108058283575016	0.0739523878216516	0.0554509613082319	Nfkbia/Il1b/Il6/Tnf/Ppp2r2c	5
Organismal Systems	Immune system	mmu04659	Th17 cell differentiation - Mus musculus (house mouse)	5/137	105/10570	0.0116785062584669	0.0775028142607346	0.0581131411904571	Nfkbia/Il1b/Ebi3/Il6/Il27	5
Human Diseases	Cancer: specific types	mmu05215	Prostate cancer - Mus musculus (house mouse)	5/137	107/10570	0.0125980315196107	0.0805852700045218	0.0604244274006508	Nfkbia/Il1r2/Plat/Mmp9/Ar	5
Environmental Information Processing	Signaling molecules and interaction	mmu04080	Neuroactive ligand-receptor interaction - Mus musculus (house mouse)	11/137	392/10570	0.0128789244299464	0.0805852700045218	0.0604244274006508	Fpr2/Gpr35/C5ar1/Calca/P2ry2/Hrh2/Htr7/Trh/Adra1a/Tbxa2r/Calcb	11
Environmental Information Processing	Signal transduction	mmu04150	mTOR signaling pathway - Mus musculus (house mouse)	6/137	158/10570	0.0167831819891798	0.0998404564695429	0.0748623465957639	Slc7a5/Ddit4/Tnf/Wnt2/Wnt7a/Wnt3a	6
Human Diseases	Infectious disease: bacterial	mmu05133	Pertussis - Mus musculus (house mouse)	4/137	77/10570	0.0176388327530673	0.0998404564695429	0.0748623465957639	Itgam/Il1b/Il6/Tnf	4
Human Diseases	Infectious disease: parasitic	mmu05144	Malaria - Mus musculus (house mouse)	4/137	77/10570	0.0176388327530673	0.0998404564695429	0.0748623465957639	Il1b/Il6/Tnf/Thbs3	4
Environmental Information Processing	Signal transduction	mmu04020	Calcium signaling pathway - Mus musculus (house mouse)	8/137	255/10570	0.0178272021637197	0.0998404564695429	0.0748623465957639	Mcoln2/Sphk1/Fgf23/Hrh2/Htr7/Adra1a/Fgfr4/Tbxa2r	8
Human Diseases	Infectious disease: viral	mmu05165	Human papillomavirus infection - Mus musculus (house mouse)	10/137	359/10570	0.0182356998117887	0.0998404564695429	0.0748623465957639	Ikbke/H2-Q10/Tnf/Wnt2/Ppp2r2c/Thbs3/Col6a3/Wnt7a/Wnt3a/Hes2	10
Human Diseases	Infectious disease: viral	mmu05161	Hepatitis B - Mus musculus (house mouse)	6/137	164/10570	0.019792535172022	0.105628993062777	0.0792027056851396	Ikbke/Nfkbia/Mmp9/Il6/Tnf/Map2k6	6
Environmental Information Processing	Signal transduction	mmu04151	PI3K-Akt signaling pathway - Mus musculus (house mouse)	10/137	368/10570	0.0212585954350823	0.105628993062777	0.0792027056851396	Ddit4/Fgf23/Il6/Gng3/Nr4a1/Ppp2r2c/Thbs3/Col6a3/Flt3l/Fgfr4	10
Human Diseases	Infectious disease: viral	mmu05168	Herpes simplex virus 1 infection - Mus musculus (house mouse)	7/137	214/10570	0.0212693693649961	0.105628993062777	0.0792027056851396	Ikbke/Nfkbia/Il1b/Socs3/Il6/H2-Q10/Tnf	7
Human Diseases	Infectious disease: viral	mmu05160	Hepatitis C - Mus musculus (house mouse)	6/137	167/10570	0.02142710302515	0.105628993062777	0.0792027056851396	Ikbke/Nfkbia/Socs3/Tnf/Cldn2/Ppp2r2c	6
Organismal Systems	Immune system	mmu04623	Cytosolic DNA-sensing pathway - Mus musculus (house mouse)	4/137	82/10570	0.0217045876156392	0.105628993062777	0.0792027056851396	Ikbke/Nfkbia/Il1b/Il6	4
Organismal Systems	Immune system	mmu04621	NOD-like receptor signaling pathway - Mus musculus (house mouse)	7/137	216/10570	0.0222484269946137	0.105921858952617	0.079422302314868	Cxcl1/Ikbke/Nfkbia/Il1b/Tnfaip3/Il6/Tnf	7
Human Diseases	Infectious disease: bacterial	mmu05150	Staphylococcus aureus infection - Mus musculus (house mouse)	5/137	128/10570	0.0253312437925668	0.116761187824201	0.0875498452322774	Fcgr2b/Itgam/Fpr2/C5ar1/Defb1	5
Human Diseases	Infectious disease: viral	mmu05164	Influenza A - Mus musculus (house mouse)	6/137	174/10570	0.0255914932217426	0.116761187824201	0.0875498452322774	Ikbke/Nfkbia/Il1b/Socs3/Il6/Tnf	6
Human Diseases	Immune disease	mmu05323	Rheumatoid arthritis - Mus musculus (house mouse)	4/137	87/10570	0.0263004035523226	0.117546701590993	0.0881388389723377	Cxcl1/Il1b/Il6/Tnf	4
Organismal Systems	Immune system	mmu04612	Antigen processing and presentation - Mus musculus (house mouse)	4/137	88/10570	0.0272843606613088	0.119505499696532	0.0896075844876667	H2-Q10/Tnf/Hspa1a/Hspa1b	4
Environmental Information Processing	Membrane transport	mmu02010	ABC transporters - Mus musculus (house mouse)	3/137	52/10570	0.0296766195531656	0.127434895728299	0.0955532022764465	Defb1/Abca14/Abcg3	3
Human Diseases	Infectious disease: bacterial	mmu05135	Yersinia infection - Mus musculus (house mouse)	5/137	136/10570	0.0317856702151179	0.133866572636747	0.10037580067932	Nfkbia/Il1b/Il6/Tnf/Map2k6	5
Organismal Systems	Digestive system	mmu04978	Mineral absorption - Mus musculus (house mouse)	3/137	55/10570	0.0342633852436814	0.139798129737706	0.104823399370738	Mt1/Hmox1/Mt2	3
Environmental Information Processing	Signal transduction	mmu04014	Ras signaling pathway - Mus musculus (house mouse)	7/137	237/10570	0.0344707717161467	0.139798129737706	0.104823399370738	Pla1a/Fgf23/Gng3/Pak6/Htr7/Flt3l/Fgfr4	7
Organismal Systems	Immune system	mmu04062	Chemokine signaling pathway - Mus musculus (house mouse)	6/137	194/10570	0.0403603974339919	0.156688008457896	0.117487764092438	Cxcl1/Nfkbia/Fgr/Gng3/Cxcl9/Cxcl13	6
Human Diseases	Immune disease	mmu05310	Asthma - Mus musculus (house mouse)	2/137	25/10570	0.0411908904330411	0.156688008457896	0.117487764092438	Fcer1g/Tnf	2
Human Diseases	Infectious disease: viral	mmu05166	Human T-cell leukemia virus 1 infection - Mus musculus (house mouse)	7/137	247/10570	0.0416142760921706	0.156688008457896	0.117487764092438	Nfkbia/Il1r2/Spi1/Zfp36/Il6/H2-Q10/Tnf	7
Human Diseases	Endocrine and metabolic disease	mmu04933	AGE-RAGE signaling pathway in diabetic complications - Mus musculus (house mouse)	4/137	101/10570	0.0420804112147647	0.156688008457896	0.117487764092438	Il1b/Pim1/Il6/Tnf	4
Human Diseases	Cancer: specific types	mmu05224	Breast cancer - Mus musculus (house mouse)	5/137	147/10570	0.0422127511370588	0.156688008457896	0.117487764092438	Gadd45g/Fgf23/Wnt2/Wnt7a/Wnt3a	5
Organismal Systems	Aging	mmu04213	Longevity regulating pathway - multiple species - Mus musculus (house mouse)	3/137	61/10570	0.0444690762403313	0.162312128277209	0.121704840236696	Sod2/Hspa1a/Hspa1b	3
Human Diseases	Cancer: specific types	mmu05226	Gastric cancer - Mus musculus (house mouse)	5/137	150/10570	0.0453758489552117	0.162906736412973	0.122150689163296	Gadd45g/Fgf23/Wnt2/Wnt7a/Wnt3a	5
Human Diseases	Immune disease	mmu05321	Inflammatory bowel disease - Mus musculus (house mouse)	3/137	62/10570	0.0463015112663395	0.163548886569812	0.122632186036485	Il1b/Il6/Tnf	3
Human Diseases	Infectious disease: viral	mmu05163	Human cytomegalovirus infection - Mus musculus (house mouse)	7/137	256/10570	0.0488154798807071	0.169691906251982	0.12723834354871	Nfkbia/Il1b/Il6/H2-Q10/Gng3/Tnf/Map2k6	7
Environmental Information Processing	Signaling molecules and interaction	mmu04060	Cytokine-cytokine receptor interaction - Mus musculus (house mouse)	16/137	294/10570	1.21824341863052e-06	6.66988271700211e-05	5.00120982385162e-05	Cxcl1/Il1rn/Relt/Il1b/Il1r2/Il36g/Ebi3/Inhbb/Il6/Ackr3/Gdf15/Tnf/Cxcl9/Il27/Cxcl13/Gdf10	16
Human Diseases	Endocrine and metabolic disease	mmu04936	Alcoholic liver disease - Mus musculus (house mouse)	10/137	141/10570	1.40585380063265e-05	0.000513136637230917	0.000384759987541567	Cxcl1/Ikbke/Nfkbia/Il1b/C5ar1/Il6/Tnf/Adh1/Fabp1/Map2k6	10
Organismal Systems	Development and regeneration	mmu04380	Osteoclast differentiation - Mus musculus (house mouse)	12/137	136/10570	1.78597525004108e-07	1.95564289879498e-05	1.4663796789811e-05	Fcgr2b/Nfkbia/Il1b/Socs3/Lilrb4b/Junb/Pirb/Spi1/Lilrb4a/Fosl2/Tnf/Map2k6	12
Organismal Systems	Immune system	mmu04657	IL-17 signaling pathway - Mus musculus (house mouse)	12/137	94/10570	2.66991490403023e-09	5.84711363982619e-07	4.38428131609174e-07	Lcn2/Cxcl1/Ikbke/S100a9/S100a8/Nfkbia/Il1b/Tnfaip3/Mmp9/Il6/Tnf/Muc5b	12
Environmental Information Processing	Signal transduction	mmu04668	TNF signaling pathway - Mus musculus (house mouse)	10/137	118/10570	2.85585936194357e-06	0.000125086640053128	9.37924337817256e-05	Cxcl1/Nfkbia/Il1b/Tnfaip3/Socs3/Junb/Mmp9/Il6/Tnf/Map2k6	10
Human Diseases	Infectious disease: bacterial	mmu05134	Legionellosis - Mus musculus (house mouse)	8/137	60/10570	9.41322872799362e-07	6.66988271700211e-05	5.00120982385162e-05	Cxcl1/Itgam/Nfkbia/Il1b/Il6/Tnf/Hspa1a/Hspa1b	8

## Sheet: Table S4
Table S4 The list of reversed proteins
Bhmt
Lcp2
Mup17
Saa3
Arhgdib
Hcls1
Rnaseh2b
Csnk1e
Plp2
H1-1
Vav1
Serpina3m
S100a8
Rpl35a
Tmem40
Hmgn2
Sgk1
Acod1
Nudt3
Ucp2
Ndel1
Ifi204
Elane
Rasal3
Hk3
C5ar1
Il16
Nmes1
Prtn3
Ptpn18
Bckdhb
Il1r2
Ctsg
Il36g
Pstpip1
Apcs
Ncf1
Slfn2
Sema3a
Oaz2
Kdr
Emc10
Dnah2
Cfap91
Ears2
Heg1
Ropn1l
Polr1e
Slit2
Tek
Exd2
S100b
Trit1
Eif1ax
Adgre5
Tmem51
Sox17
Hid1
Rhbdf1
Mast2
Sncg

## Sheet: Table S5
Table S5 GO results of reversed proteins
ONTOLOGY	ID	Description	GeneRatio	BgRatio	pvalue	p.adjust	qvalue	geneID	Count
BP	GO:0060326	cell chemotaxis	8/57	331/28891	2.76662113926203e-07	0.000143020632328169	9.96659458732883e-05	C5ar1/Ctsg/Il16/Kdr/S100a8/Saa3/Slit2/Vav1	8
BP	GO:0006935	chemotaxis	9/57	462/28891	2.88366991417715e-07	0.000143020632328169	9.96659458732883e-05	C5ar1/Ctsg/Il16/Kdr/S100a8/Saa3/Sema3a/Slit2/Vav1	9
BP	GO:0042330	taxis	9/57	464/28891	2.98997837619865e-07	0.000143020632328169	9.96659458732883e-05	C5ar1/Ctsg/Il16/Kdr/S100a8/Saa3/Sema3a/Slit2/Vav1	9
BP	GO:0050900	leukocyte migration	8/57	398/28891	1.10808820993233e-06	0.000397526645313224	0.000277022052483083	C5ar1/Ctsg/Elane/Il16/Prtn3/S100a8/Slit2/Vav1	8
BP	GO:0070944	neutrophil-mediated killing of bacterium	3/57	12/28891	1.58169752964112e-06	0.000453947191007002	0.000316339505928224	Ctsg/Elane/Ncf1	3
BP	GO:0070942	neutrophil mediated cytotoxicity	3/57	17/28891	4.85473377078575e-06	0.000995220423011079	0.000693533395826536	Ctsg/Elane/Ncf1	3
BP	GO:0030595	leukocyte chemotaxis	6/57	240/28891	7.86060832354213e-06	0.00126416255339887	0.000880949514563673	C5ar1/Ctsg/Il16/S100a8/Slit2/Vav1	6
BP	GO:1990266	neutrophil migration	5/57	138/28891	7.92854563107305e-06	0.00126416255339887	0.000880949514563673	C5ar1/Prtn3/S100a8/Slit2/Vav1	5
BP	GO:0097529	myeloid leukocyte migration	6/57	253/28891	1.06116418759318e-05	0.00152277060919621	0.00106116418759318	C5ar1/Ctsg/Prtn3/S100a8/Slit2/Vav1	6
BP	GO:0097530	granulocyte migration	5/57	167/28891	1.99567150742451e-05	0.0024624508651336	0.00171599363423944	C5ar1/Prtn3/S100a8/Slit2/Vav1	5
BP	GO:0051873	killing by host of symbiont cells	3/57	27/28891	2.05919236108733e-05	0.0024624508651336	0.00171599363423944	Ctsg/Elane/Ncf1	3
BP	GO:0001667	ameboidal-type cell migration	7/57	471/28891	3.82889561447307e-05	0.0042265116975145	0.00294530431882544	Arhgdib/Emc10/Kdr/Sema3a/Slit2/Sox17/Tek	7
BP	GO:0001570	vasculogenesis	4/57	99/28891	4.45701938776251e-05	0.00456844487245657	0.00318358527697322	Heg1/Kdr/Sox17/Tek	4
BP	GO:0030593	neutrophil chemotaxis	4/57	110/28891	6.72625879035079e-05	0.00567775374361963	0.0039566228178534	C5ar1/S100a8/Slit2/Vav1	4
BP	GO:0031640	killing of cells of another organism	4/57	110/28891	6.72625879035079e-05	0.00567775374361963	0.0039566228178534	Ctsg/Elane/Hmgn2/Ncf1	4
BP	GO:0141061	disruption of cell in another organism	4/57	110/28891	6.72625879035079e-05	0.00567775374361963	0.0039566228178534	Ctsg/Elane/Hmgn2/Ncf1	4
BP	GO:0002446	neutrophil mediated immunity	3/57	41/28891	7.35894343932165e-05	0.00586671324190365	0.00408830191073425	Ctsg/Elane/Ncf1	3
BP	GO:0050918	positive chemotaxis	3/57	45/28891	9.7411427465312e-05	0.00698926992063613	0.0048705713732656	Il16/Kdr/Saa3	3
BP	GO:0050920	regulation of chemotaxis	5/57	243/28891	0.000118411698322952	0.00809146605206837	0.00563865230109294	C5ar1/Il16/Kdr/Sema3a/Slit2	5
BP	GO:0010632	regulation of epithelial cell migration	5/57	250/28891	0.000135214397644519	0.00843620263564715	0.00587888685410951	Emc10/Kdr/Sema3a/Slit2/Tek	5
BP	GO:0071621	granulocyte chemotaxis	4/57	135/28891	0.000148637025289889	0.00888725547045792	0.00619320938707869	C5ar1/S100a8/Slit2/Vav1	4
BP	GO:0002237	response to molecule of bacterial origin	6/57	421/28891	0.000178966068272572	0.0102726523188456	0.00715864273090287	Acod1/C5ar1/Ctsg/Elane/Il36g/S100a8	6
BP	GO:0051258	protein polymerization	5/57	282/28891	0.000236474107705897	0.0127156567894811	0.00886108487071851	Hcls1/Ndel1/Pstpip1/Sgk1/Slit2	5
BP	GO:0001906	cell killing	5/57	286/28891	0.000252341938184142	0.0127156567894811	0.00886108487071851	Ctsg/Elane/Hmgn2/Ncf1/Vav1	5
BP	GO:0050832	defense response to fungus	3/57	64/28891	0.000278516835324868	0.0127915190909535	0.00891395058603031	Ctsg/Elane/Ncf1	3
BP	GO:0003157	endocardium development	2/57	13/28891	0.000294160369339	0.0127915190909535	0.00891395058603031	Kdr/Sox17	2
BP	GO:0032610	interleukin-1 alpha production	2/57	13/28891	0.000294160369339	0.0127915190909535	0.00891395058603031	Il16/Il1r2	2
BP	GO:0050921	positive regulation of chemotaxis	4/57	165/28891	0.000320074776910025	0.0135090383784084	0.00941396402676543	C5ar1/Il16/Kdr/Slit2	4
BP	GO:0010594	regulation of endothelial cell migration	4/57	177/28891	0.000417525912647622	0.0162752720657616	0.0113416530074994	Emc10/Kdr/Slit2/Tek	4
BP	GO:0009620	response to fungus	3/57	76/28891	0.000462133036049593	0.0162752720657616	0.0113416530074994	Ctsg/Elane/Ncf1	3
BP	GO:0045766	positive regulation of angiogenesis	4/57	182/28891	0.000463783747405649	0.0162752720657616	0.0113416530074994	C5ar1/Emc10/Kdr/Tek	4
BP	GO:0010631	epithelial cell migration	5/57	328/28891	0.000472325119526322	0.0162752720657616	0.0113416530074994	Emc10/Kdr/Sema3a/Slit2/Tek	5
BP	GO:0090132	epithelium migration	5/57	330/28891	0.000485540413074426	0.0162752720657616	0.0113416530074994	Emc10/Kdr/Sema3a/Slit2/Tek	5
BP	GO:0018105	peptidyl-serine phosphorylation	5/57	331/28891	0.000492251709478072	0.0162752720657616	0.0113416530074994	Csnk1e/Hcls1/Mast2/Sgk1/Tek	5
BP	GO:0001909	leukocyte mediated cytotoxicity	4/57	185/28891	0.00049323085304121	0.0162752720657616	0.0113416530074994	Ctsg/Elane/Ncf1/Vav1	4
BP	GO:0090130	tissue migration	5/57	332/28891	0.000499032732329973	0.0162752720657616	0.0113416530074994	Emc10/Kdr/Sema3a/Slit2/Tek	5
BP	GO:0071347	cellular response to interleukin-1	3/57	81/28891	0.000556969593355901	0.017761141477016	0.0123771020745756	Acod1/Il1r2/Saa3	3
BP	GO:0018209	peptidyl-serine modification	5/57	343/28891	0.000578361651870792	0.018042368922491	0.0125730793884955	Csnk1e/Hcls1/Mast2/Sgk1/Tek	5
BP	GO:0001878	response to yeast	2/57	19/28891	0.000640003311077659	0.0195405266254562	0.0136170917250566	Elane/Ncf1	2
BP	GO:1990138	neuron projection extension	4/57	211/28891	0.000806819115331413	0.0241205298020954	0.0168087315694044	Ndel1/S100b/Sema3a/Slit2	4
BP	GO:0070555	response to interleukin-1	3/57	96/28891	0.000913408938091389	0.0267498331869621	0.018640998736559	Acod1/Il1r2/Saa3	3
BP	GO:0019730	antimicrobial humoral response	4/57	221/28891	0.000958183769061951	0.0272823940270694	0.0190121212732191	Acod1/Ctsg/Elane/Hmgn2	4
BP	GO:0061138	morphogenesis of a branching epithelium	4/57	229/28891	0.00109288480506297	0.029288012760536	0.0204097649899206	Kdr/Sema3a/Slit2/Tek	4
BP	GO:0043542	endothelial cell migration	4/57	231/28891	0.00112853305018868	0.029288012760536	0.0204097649899206	Emc10/Kdr/Slit2/Tek	4
BP	GO:0032496	response to lipopolysaccharide	5/57	401/28891	0.00116335660442547	0.029288012760536	0.0204097649899206	Acod1/Ctsg/Elane/Il36g/S100a8	5
BP	GO:0050926	regulation of positive chemotaxis	2/57	27/28891	0.00130044732675274	0.0311023652315031	0.0216741221125457	Il16/Kdr	2
BP	GO:1901888	regulation of cell junction assembly	4/57	246/28891	0.00142236939664281	0.0329209690997167	0.0229414418813357	Adgre5/Kdr/Slit2/Tek	4
BP	GO:0030516	regulation of axon extension	3/57	113/28891	0.00146175695949364	0.0332955751884662	0.0232024914205339	Ndel1/Sema3a/Slit2	3
BP	GO:0001763	morphogenesis of a branching structure	4/57	249/28891	0.00148696608397092	0.0333405676640355	0.0232338450620457	Kdr/Sema3a/Slit2/Tek	4
BP	GO:0045446	endothelial cell differentiation	3/57	118/28891	0.00165484909655478	0.0357506661344414	0.0249133561912484	Heg1/Kdr/Sox17	3
BP	GO:0001945	lymph vessel development	2/57	32/28891	0.00182607851417735	0.0382859986497567	0.0266801384318862	Heg1/Kdr	2
BP	GO:0008045	motor neuron axon guidance	2/57	33/28891	0.00194143269607776	0.0386938322065497	0.0269643430010799	Sema3a/Slit2	2
BP	GO:0002573	myeloid leukocyte differentiation	4/57	272/28891	0.00205180008222019	0.0397882853781889	0.0277270281381107	Apcs/Hcls1/Prtn3/Ucp2	4
BP	GO:0006520	amino acid metabolic process	4/57	272/28891	0.00205180008222019	0.0397882853781889	0.0277270281381107	Bckdhb/Bhmt/Ears2/Ucp2	4
BP	GO:0001558	regulation of cell growth	5/57	459/28891	0.00210326623967595	0.0402424940524665	0.028043549862346	Ndel1/Sema3a/Sgk1/Slit2/Sox17	5
BP	GO:0061387	regulation of extent of cell growth	3/57	129/28891	0.00213397202569138	0.0402927612745675	0.0280785792854129	Ndel1/Sema3a/Slit2	3
BP	GO:0002040	sprouting angiogenesis	3/57	131/28891	0.00222936745263024	0.0410146448015948	0.02858163400808	Kdr/Slit2/Tek	3
BP	GO:0002274	myeloid leukocyte activation	4/57	280/28891	0.00227884266040308	0.041394167312385	0.0288461096253554	C5ar1/Ctsg/Il16/Lcp2	4
BP	GO:0048846	axon extension involved in axon guidance	2/57	37/28891	0.00243649753751723	0.0421249875462317	0.0293553920182799	Sema3a/Slit2	2
BP	GO:0061384	heart trabecula morphogenesis	2/57	37/28891	0.00243649753751723	0.0421249875462317	0.0293553920182799	Heg1/Tek	2
BP	GO:0003158	endothelium development	3/57	137/28891	0.00253132270850486	0.0432434296036247	0.0301347941488674	Heg1/Kdr/Sox17	3
BP	GO:0048588	developmental cell growth	4/57	291/28891	0.00261856464793469	0.0442075325857209	0.0308066429168787	Ndel1/S100b/Sema3a/Slit2	4
BP	GO:0014002	astrocyte development	2/57	39/28891	0.00270403349895059	0.0443045470458754	0.0308742488124567	C5ar1/S100a8	2
BP	GO:0003007	heart morphogenesis	4/57	294/28891	0.00271693389549619	0.0443045470458754	0.0308742488124567	Heg1/Slit2/Sox17/Tek	4
BP	GO:0048675	axon extension	3/57	143/28891	0.00285743464185706	0.0460384229005278	0.0320825246693574	Ndel1/Sema3a/Slit2	3
BP	GO:0050767	regulation of neurogenesis	5/57	494/28891	0.00288742722024216	0.0460384229005278	0.0320825246693574	Kdr/Ndel1/Sema3a/Sgk1/Slit2	5
BP	GO:0042119	neutrophil activation	2/57	42/28891	0.00313004612857121	0.0493584197197768	0.0343961113029803	Ctsg/Il16	2
BP	GO:0045765	regulation of angiogenesis	4/57	307/28891	0.00317262074124033	0.0494859865617377	0.0344850080569601	C5ar1/Emc10/Kdr/Tek	4
BP	GO:0050919	negative chemotaxis	2/57	43/28891	0.00327858711904156	0.0495239212192067	0.0345114433583322	Sema3a/Slit2	2
BP	GO:0090022	regulation of neutrophil chemotaxis	2/57	43/28891	0.00327858711904156	0.0495239212192067	0.0345114433583322	C5ar1/Slit2	2
BP	GO:1901342	regulation of vasculature development	4/57	311/28891	0.00332271423640938	0.0496676555129943	0.0346116066292643	C5ar1/Emc10/Kdr/Tek	4

## Sheet: Table S6
Table S6 KEGG results of reversed proteins
category	subcategory	ID	Description	GeneRatio	BgRatio	pvalue	p.adjust	qvalue	geneID	Count
Organismal Systems	Immune system	mmu04613	Neutrophil extracellular trap formation	4/34	209/11156	0.00357370902481841	0.19250063921566	0.180117557160851	Elane/C5ar1/Ctsg/Ncf1	4
Environmental Information Processing	Signal transduction	mmu04015	Rap1 signaling pathway	4/34	214/11156	0.00388890180233656	0.19250063921566	0.180117557160851	Lcp2/Vav1/Kdr/Tek	4
Human Diseases	Cardiovascular disease	mmu05418	Fluid shear stress and atherosclerosis	3/34	149/11156	0.0103211278578973	0.298581095937349	0.27937412485366	Il1r2/Ncf1/Kdr	3
NA	NA	mmu04517	IgSF CAM signaling	4/34	300/11156	0.0125950972316248	0.298581095937349	0.27937412485366	Lcp2/Vav1/Kdr/Slit2	4
Organismal Systems	Immune system	mmu04664	Fc epsilon RI signaling pathway	2/34	66/11156	0.0171208354849061	0.298581095937349	0.27937412485366	Lcp2/Vav1	2
Human Diseases	Cancer: overview	mmu05205	Proteoglycans in cancer	3/34	204/11156	0.0237824594431348	0.298581095937349	0.27937412485366	Hcls1/Vav1/Kdr	3
Organismal Systems	Immune system	mmu04666	Fc gamma R-mediated phagocytosis	2/34	94/11156	0.0330918207773877	0.298581095937349	0.27937412485366	Vav1/Ncf1	2
Environmental Information Processing	Signal transduction	mmu04014	Ras signaling pathway	3/34	237/11156	0.0349232362914586	0.298581095937349	0.27937412485366	Rasal3/Kdr/Tek	3
Human Diseases	Infectious disease: parasitic	mmu05146	Amoebiasis	2/34	107/11156	0.0418968893247388	0.298581095937349	0.27937412485366	Il1r2/Ctsg	2
Environmental Information Processing	Signal transduction	mmu04066	HIF-1 signaling pathway	2/34	117/11156	0.0492024315036202	0.298581095937349	0.27937412485366	Hk3/Tek	2
Organismal Systems	Immune system	mmu04650	Natural killer cell mediated cytotoxicity	2/34	117/11156	0.0492024315036202	0.298581095937349	0.27937412485366	Lcp2/Vav1	2

## Sheet: Table S7
Table S7 GO results of 7 matched genes/proteins at transcriptional and protein levels
ONTOLOGY	ID	Description	GeneRatio	BgRatio	pvalue	p.adjust	qvalue	geneID	Count
BP	GO:0050900	leukocyte migration	46119	398/28891	1.2016707307411e-06	0.000169817022137222	4.42932149030482e-05	C5ar1/Elane/Prtn3/S100a8	4
BP	GO:0002237	response to molecule of bacterial origin	46119	421/28891	1.50280550563914e-06	0.000169817022137222	4.42932149030482e-05	C5ar1/Elane/Il36g/S100a8	4
BP	GO:1990266	neutrophil migration	46088	138/28891	3.68015847853147e-06	0.000277238605382704	7.23118858939516e-05	C5ar1/Prtn3/S100a8	3
BP	GO:0097530	granulocyte migration	46088	167/28891	6.52716219910626e-06	0.000368784664249504	9.61897587236712e-05	C5ar1/Prtn3/S100a8	3
BP	GO:0097529	myeloid leukocyte migration	46088	253/28891	2.26315919337473e-05	0.000852456629504482	0.000222345464612254	C5ar1/Prtn3/S100a8	3
BP	GO:0014002	astrocyte development	46060	39/28891	3.71281059106104e-05	0.00119870741939971	0.000312657733984087	C5ar1/S100a8	2
BP	GO:0060326	cell chemotaxis	46088	331/28891	5.04102585442379e-05	0.00142408980387472	0.000371444010325963	C5ar1/S100a8/Saa3	3
BP	GO:0032496	response to lipopolysaccharide	46088	401/28891	8.9120422110297e-05	0.00223791282188079	0.000583712706219489	Elane/Il36g/S100a8	3
BP	GO:0006935	chemotaxis	46088	462/28891	0.000135557894306061	0.0028085911199077	0.000732562192430514	C5ar1/S100a8/Saa3	3
BP	GO:0042330	taxis	46088	464/28891	0.000137301080851991	0.0028085911199077	0.000732562192430514	C5ar1/S100a8/Saa3	3
BP	GO:0045123	cellular extravasation	46060	80/28891	0.000157585285380032	0.0028085911199077	0.000732562192430514	Elane/Prtn3	2
BP	GO:0071347	cellular response to interleukin-1	46060	81/28891	0.000161556126366372	0.0028085911199077	0.000732562192430514	Il1r2/Saa3	2
BP	GO:0048708	astrocyte differentiation	46060	94/28891	0.000217624162993761	0.00341985739064548	0.000891998201565659	C5ar1/S100a8	2
BP	GO:0070555	response to interleukin-1	46060	96/28891	0.000226981685219833	0.00341985739064548	0.000891998201565659	Il1r2/Saa3	2
BP	GO:0030593	neutrophil chemotaxis	46060	110/28891	0.000297928986661056	0.0039607029991411	0.0010330664552953	C5ar1/S100a8	2
BP	GO:0071621	granulocyte chemotaxis	46060	135/28891	0.000448205906110634	0.00536797610719723	0.00140012418259453	C5ar1/S100a8	2
BP	GO:0002526	acute inflammatory response	46060	139/28891	0.000475042133380286	0.00536797610719723	0.00140012418259453	Elane/Saa3	2
BP	GO:0021782	glial cell development	46060	139/28891	0.000475042133380286	0.00536797610719723	0.00140012418259453	C5ar1/S100a8	2
MF	GO:0140375	immune receptor activity	46060	138/28407	0.000484224136029677	0.00494999450518614	0.000992480101290453	C5ar1/Il1r2	2
MF	GO:0019955	cytokine binding	46060	145/28407	0.000534342750309194	0.00494999450518614	0.000992480101290453	Elane/Il1r2	2
MF	GO:0004252	serine-type endopeptidase activity	46060	194/28407	0.000952678113288354	0.00494999450518614	0.000992480101290453	Elane/Prtn3	2
MF	GO:0008236	serine-type peptidase activity	46060	211/28407	0.00112517592190789	0.00494999450518614	0.000992480101290453	Elane/Prtn3	2
MF	GO:0017171	serine hydrolase activity	46060	216/28407	0.00117857012028241	0.00494999450518614	0.000992480101290453	Elane/Prtn3	2
BP	GO:0030595	leukocyte chemotaxis	46060	240/28891	0.00140402569823357	0.014661674719172	0.00382419089088789	C5ar1/S100a8	2
BP	GO:0006909	phagocytosis	46060	242/28891	0.0014272426717778	0.014661674719172	0.00382419089088789	Elane/Prtn3	2
BP	GO:0002685	regulation of leukocyte migration	46060	249/28891	0.00150995731291774	0.0148369718573656	0.00386991347933152	C5ar1/Elane	2
BP	GO:0010001	glial cell differentiation	46060	292/28891	0.00206741655449281	0.0194681725548073	0.0050778652215613	C5ar1/S100a8	2
BP	GO:0002778	antibacterial peptide production	46029	12/28891	0.00290416064458288	0.0225168045830017	0.00587303705937632	Elane	1
BP	GO:0070944	neutrophil-mediated killing of bacterium	46029	12/28891	0.00290416064458288	0.0225168045830017	0.00587303705937632	Elane	1
MF	GO:0035325	Toll-like receptor binding	46029	12/28407	0.00295358440605253	0.0103353623044202	0.00207225309361809	Saa3	1
BP	GO:0032610	interleukin-1 alpha production	46029	13/28891	0.00314584736765111	0.0225168045830017	0.00587303705937632	Il1r2	1
BP	GO:0002775	antimicrobial peptide production	46029	14/28891	0.00338748387531884	0.0225168045830017	0.00587303705937632	Elane	1
BP	GO:0032494	response to peptidoglycan	46029	14/28891	0.00338748387531884	0.0225168045830017	0.00587303705937632	C5ar1	1
CC	GO:0034774	secretory granule lumen	46029	14/28573	0.00342513303740688	0.0171646782021281	0.00542042469540888	Prtn3	1
CC	GO:0060205	cytoplasmic vesicle lumen	46029	14/28573	0.00342513303740688	0.0171646782021281	0.00542042469540888	Prtn3	1
MF	GO:0004875	complement receptor activity	46029	14/28407	0.00344512076814008	0.0103353623044202	0.00207225309361809	C5ar1	1
BP	GO:0042063	gliogenesis	46060	397/28891	0.00377881275136826	0.0227706718322772	0.00593925301633686	C5ar1/S100a8	2
BP	GO:0072672	neutrophil extravasation	46029	16/28891	0.00387060627922997	0.0227706718322772	0.00593925301633686	Prtn3	1
CC	GO:0031983	vesicle lumen	46029	16/28573	0.00391361591438322	0.0171646782021281	0.00542042469540888	Prtn3	1
BP	GO:0018119	peptidyl-cysteine S-nitrosylation	46029	17/28891	0.00411209219285902	0.0227706718322772	0.00593925301633686	S100a8	1
BP	GO:0070942	neutrophil mediated cytotoxicity	46029	17/28891	0.00411209219285902	0.0227706718322772	0.00593925301633686	Elane	1
BP	GO:0017014	protein nitrosylation	46029	18/28891	0.00435352792585941	0.0227706718322772	0.00593925301633686	S100a8	1
BP	GO:0042742	defense response to bacterium	46060	430/28891	0.00441706648855355	0.0227706718322772	0.00593925301633686	C5ar1/Elane	2
BP	GO:0001878	response to yeast	46029	19/28891	0.00459491348692054	0.0227706718322772	0.00593925301633686	Elane	1
BP	GO:0007252	I-kappaB phosphorylation	46029	19/28891	0.00459491348692054	0.0227706718322772	0.00593925301633686	Saa3	1
BP	GO:0070486	leukocyte aggregation	46029	19/28891	0.00459491348692054	0.0227706718322772	0.00593925301633686	S100a8	1
MF	GO:0004175	endopeptidase activity	46060	436/28407	0.00469012034744627	0.0123115659120465	0.00246848439339277	Elane/Prtn3	2
BP	GO:0007159	leukocyte cell-cell adhesion	46060	447/28891	0.00476424856726947	0.0227706718322772	0.00593925301633686	Elane/S100a8	2
BP	GO:0019221	cytokine-mediated signaling pathway	46060	450/28891	0.0048268053040495	0.0227706718322772	0.00593925301633686	Il1r2/Il36g	2
BP	GO:0021534	cell proliferation in hindbrain	46029	20/28891	0.00483624888473144	0.0227706718322772	0.00593925301633686	C5ar1	1
BP	GO:0048143	astrocyte activation	46029	21/28891	0.00507753412797884	0.0234188308759841	0.00610831173290688	C5ar1	1
CC	GO:0005766	primary lysosome	46029	22/28573	0.00537783336334696	0.0171646782021281	0.00542042469540888	Prtn3	1
CC	GO:0042582	azurophil granule	46029	22/28573	0.00537783336334696	0.0171646782021281	0.00542042469540888	Prtn3	1
BP	GO:0045217	cell-cell junction maintenance	46029	23/28891	0.00555995418552979	0.0245744596521011	0.00640973330469334	Prtn3	1
BP	GO:0035634	response to stilbenoid	46029	24/28891	0.00580108901720144	0.0245744596521011	0.00640973330469334	Saa3	1
CC	GO:0005775	vacuolar lumen	46029	24/28573	0.0058654956918448	0.0171646782021281	0.00542042469540888	Prtn3	1
CC	GO:0030141	secretory granule	46060	498/28573	0.00600763737074484	0.0171646782021281	0.00542042469540888	Elane/Prtn3	2
BP	GO:1901739	regulation of myoblast fusion	46029	25/28891	0.00604217372904836	0.0245744596521011	0.00640973330469334	Il36g	1
BP	GO:0070498	interleukin-1-mediated signaling pathway	46029	26/28891	0.00628320832975127	0.0245744596521011	0.00640973330469334	Il1r2	1
BP	GO:0050765	negative regulation of phagocytosis	46029	27/28891	0.00652419282799144	0.0245744596521011	0.00640973330469334	Prtn3	1
BP	GO:0051873	killing by host of symbiont cells	46029	27/28891	0.00652419282799144	0.0245744596521011	0.00640973330469334	Elane	1
MF	GO:0001848	complement binding	46029	29/28407	0.0071250274377137	0.016625064021332	0.00333334616969062	C5ar1	1
BP	GO:0010758	regulation of macrophage chemotaxis	46029	34/28891	0.00820968217558571	0.0276776833858087	0.00721914424594917	C5ar1	1
CC	GO:0034364	high-density lipoprotein particle	46029	35/28573	0.00854397680680641	0.0203932179833899	0.00643996357370207	Saa3	1
BP	GO:0097242	amyloid-beta clearance	46029	37/28891	0.00893128408370292	0.0280343083738453	0.00731216240770999	C5ar1	1
BP	GO:0050901	leukocyte tethering or rolling	46029	38/28891	0.00917171802739924	0.0283946338930442	0.0074061457755495	Elane	1
BP	GO:0030574	collagen catabolic process	46029	40/28891	0.00965243592827458	0.029035775299074	0.00757337408825404	Prtn3	1
BP	GO:0002446	neutrophil mediated immunity	46029	41/28891	0.00989271990278184	0.029035775299074	0.00757337408825404	Elane	1
BP	GO:0090022	regulation of neutrophil chemotaxis	46029	43/28891	0.0103731379432457	0.0296750528502978	0.00774011625345447	C5ar1	1
BP	GO:0097028	dendritic cell differentiation	46029	43/28891	0.0103731379432457	0.0296750528502978	0.00774011625345447	Prtn3	1
CC	GO:0034358	plasma lipoprotein particle	46029	43/28573	0.0104880756942874	0.0203932179833899	0.00643996357370207	Saa3	1
CC	GO:1990777	lipoprotein particle	46029	43/28573	0.0104880756942874	0.0203932179833899	0.00643996357370207	Saa3	1
MF	GO:0042056	chemoattractant activity	46029	43/28407	0.0105490923694029	0.0221530939757462	0.0044417231029065	Saa3	1
BP	GO:0006953	acute-phase response	46029	44/28891	0.0106132720265234	0.0299129084502824	0.00780215590692042	Saa3	1
BP	GO:0006509	membrane protein ectodomain proteolysis	46029	45/28891	0.0108533561633768	0.0299129084502824	0.00780215590692042	Prtn3	1
BP	GO:0050918	positive chemotaxis	46029	45/28891	0.0108533561633768	0.0299129084502824	0.00780215590692042	Saa3	1
CC	GO:0032994	protein-lipid complex	46029	46/28573	0.0112162698908644	0.0203932179833899	0.00643996357370207	Saa3	1
BP	GO:0002691	regulation of cellular extravasation	46029	47/28891	0.0113333746324397	0.030133443140369	0.00785967776367333	Elane	1
BP	GO:0042789	mRNA transcription by RNA polymerase II	46029	47/28891	0.0113333746324397	0.030133443140369	0.00785967776367333	C5ar1	1
BP	GO:0048246	macrophage chemotaxis	46029	47/28891	0.0113333746324397	0.030133443140369	0.00785967776367333	C5ar1	1
BP	GO:0001774	microglial cell activation	46029	49/28891	0.0118131934196795	0.0303384285550859	0.00791314391748863	C5ar1	1
BP	GO:1905521	regulation of macrophage migration	46029	49/28891	0.0118131934196795	0.0303384285550859	0.00791314391748863	C5ar1	1
BP	GO:0007520	myoblast fusion	46029	51/28891	0.0122928125943214	0.030868618292407	0.00805143281031574	Il36g	1
BP	GO:0018198	peptidyl-cysteine modification	46029	51/28891	0.0122928125943214	0.030868618292407	0.00805143281031574	S100a8	1
BP	GO:0009299	mRNA transcription	46029	52/28891	0.0125325473485457	0.0310378976664441	0.00809558579096818	C5ar1	1
BP	GO:0034331	cell junction maintenance	46029	53/28891	0.0127722322255721	0.0310378976664441	0.00809558579096818	Prtn3	1
BP	GO:0061900	glial cell activation	46029	58/28891	0.0139699087553592	0.0328874935282414	0.00857801414802758	C5ar1	1
BP	GO:0033619	membrane protein proteolysis	46029	59/28891	0.014209294550757	0.033106191427537	0.00863505691635805	Prtn3	1
BP	GO:1902622	regulation of neutrophil migration	46029	60/28891	0.0144486305294663	0.0333203112210142	0.00869090558163388	C5ar1	1
BP	GO:0099172	presynapse organization	46029	63/28891	0.0151663396518495	0.0341337027229603	0.00890306172559748	C5ar1	1
BP	GO:0050832	defense response to fungus	46029	64/28891	0.0154054764501856	0.0341337027229603	0.00890306172559748	Elane	1
BP	GO:0071622	regulation of granulocyte chemotaxis	46029	65/28891	0.0156445634750183	0.0343269062655741	0.00895345482474221	C5ar1	1
BP	GO:1905517	macrophage migration	46029	67/28891	0.0161225882387048	0.0348840082531117	0.00909876321459831	C5ar1	1
BP	GO:0140253	cell-cell fusion	46029	68/28891	0.0163615259948223	0.0348840082531117	0.00909876321459831	Il36g	1
BP	GO:0070613	regulation of protein processing	46029	69/28891	0.016600414011963	0.0349144130231056	0.00910669366229118	Il1r2	1
BP	GO:0006949	syncytium formation	46029	70/28891	0.0168392522987545	0.0349144130231056	0.00910669366229118	Il36g	1
BP	GO:0045806	negative regulation of endocytosis	46029	73/28891	0.0175554688633083	0.0354244282420328	0.00923972045437278	Prtn3	1
BP	GO:1903317	regulation of protein maturation	46029	73/28891	0.0175554688633083	0.0354244282420328	0.00923972045437278	Il1r2	1
BP	GO:0032677	regulation of interleukin-8 production	46029	75/28891	0.0180326980794063	0.0355974122874543	0.00928483972099413	Elane	1
BP	GO:0009620	response to fungus	46029	76/28891	0.018271238165242	0.0355974122874543	0.00928483972099413	Elane	1
BP	GO:0032637	interleukin-8 production	46029	76/28891	0.018271238165242	0.0355974122874543	0.00928483972099413	Elane	1
CC	GO:0017053	transcription repressor complex	46029	78/28573	0.0189551393778864	0.031591898963144	0.009976389146256	Elane	1
BP	GO:0150076	neuroinflammatory response	46029	85/28891	0.0204158648226369	0.0385767218411596	0.0100619302426872	C5ar1	1
BP	GO:0043954	cellular component maintenance	46029	86/28891	0.0206539085963731	0.0385767218411596	0.0100619302426872	Prtn3	1
BP	GO:0045661	regulation of myoblast differentiation	46029	86/28891	0.0206539085963731	0.0385767218411596	0.0100619302426872	Il36g	1
MF	GO:0016209	antioxidant activity	46029	89/28407	0.0217284269002834	0.0378324718905385	0.00758545802316562	S100a8	1
MF	GO:0048306	calcium-dependent protein binding	46029	92/28407	0.0224537376690785	0.0378324718905385	0.00758545802316562	S100a8	1
MF	GO:0004896	cytokine receptor activity	46029	96/28407	0.0234201016465239	0.0378324718905385	0.00758545802316562	Il1r2	1
BP	GO:0031640	killing of cells of another organism	46029	110/28891	0.0263521037939136	0.0475493795280096	0.0124022601470356	Elane	1
BP	GO:0141061	disruption of cell in another organism	46029	110/28891	0.0263521037939136	0.0475493795280096	0.0124022601470356	Elane	1
BP	GO:0042116	macrophage activation	46029	113/28891	0.0270623759664389	0.0475493795280096	0.0124022601470356	C5ar1	1
BP	GO:0032642	regulation of chemokine production	46029	116/28891	0.0277722039721118	0.0475493795280096	0.0124022601470356	Elane	1
BP	GO:0032652	regulation of interleukin-1 production	46029	116/28891	0.0277722039721118	0.0475493795280096	0.0124022601470356	Il1r2	1
BP	GO:0032612	interleukin-1 production	46029	122/28891	0.0291905284087604	0.0496019505291717	0.0129376303196722	Il1r2	1
BP	GO:0032963	collagen metabolic process	46029	123/28891	0.0294267433033043	0.0496301790040804	0.0129449931263554	Prtn3	1
CC	GO:0044853	plasma membrane raft	46029	134/28573	0.0323732717552652	0.0498050334696387	0.0157279053062017	Prtn3	1

## Sheet: Table S8
Table S8 KEGG results of 7 matched genes/proteins at transcriptional and protein levels
category	subcategory	ID	Description	GeneRatio	BgRatio	pvalue	p.adjust	qvalue	geneID	Count
Organismal Systems	Immune system	mmu04613	Neutrophil extracellular trap formation	45693	209/10570	0.00374112802018328	0.0348949236665226	0.020661467960441	Elane/C5ar1	2
Human Diseases	Cancer: overview	mmu05202	Transcriptional misregulation in cancer	45693	226/10570	0.00436186545831533	0.0348949236665226	0.020661467960441	Elane/Il1r2	2
Environmental Information Processing	Signaling molecules and interaction	mmu04060	Cytokine-cytokine receptor interaction	45693	294/10570	0.00729353987731787	0.0388988793456953	0.0230322311915301	Il1r2/Il36g	2
